# Supplementary material for: BOLD Imaging in Awake Wild-Type and Mu-Opioid Receptor Knock-Out Mice Reveals On-Target Activation Maps in Response to Oxycodone
Source: Front Neurosci. 2016 Nov 3;10:471. doi: 10.3389/fnins.2016.00471 (PMC5094148; doi:10.3389/fnins.2016.00471)
Supplement: Table 1S — Positive and negative BOLD activation for 122 brain areas. Shown is a list of 122 brain areas and their median (med) number of voxels as a percentage of the total Brain Area volume (i.e., number of voxels activated, divided by the total number of voxels in the 3D volume of interest, times 100) for wild-type given saline vehicle (Veh) wild-type given oxycodone (WT Oxy) and μ receptor knock-out mice given oxycodone (KO Oxy). These volumes of activation for each brain region across genotypes were analyzed using a Newman-Keuls multiple comparisons test statistic and ranked in order of their significance. P-values are presented on the far right column. [file Table1S.xlsx]

## Sheet: Sheet1
Positive BOLD Volume of Activation
Brain Areas	Veh	WT Oxy	KO Oxy
	med	med	med	P val
9th cerebellar lobule	10	58	10	0.001
facial nucleus	0	50	20.5	0.001
locus ceruleus	0	100	0	0.002
reuniens thalamic area	0	70	2	0.003
inferior colliculus	4	52	15.5	0.003
central amygdaloid area	0	50	3.5	0.004
deep cerebellar nuclear area	0	63	13	0.005
glomerular layer	21	36	7	0.005
external capsule	0	30.5	10	0.006
intermediate reticular area	9	32	20	0.006
3rd cerebellar lobule	0	32	15	0.006
CA3 hippocampus	0	42.5	9	0.006
lateral paragigantocellularis	1.5	43.5	23	0.007
extended amydala	0	36.5	5	0.007
simple lobule cerebellum	5.5	33	16	0.007
4th cerebellar lobule	0	23.5	16	0.008
principal sensory n. trigeminal	7	41.5	16	0.008
olivary complex	0	38.5	10.5	0.008
lateral caudal hypothalamus	0	48	16	0.009
paramedian lobule cerebellum	5	45	17.5	0.009
subiculum hippocampus	10	43.5	6.5	0.01
paraventricular hypothalamus	0	41.5	0	0.01
8th cerebellar lobule	5	52	12	0.01
2nd cerebellar lobule	6	40.5	12	0.011
prepositus area	0	41.5	7	0.011
solitary tract area	10.5	39.5	6	0.011
parabrachial area	6.5	53	20	0.012
rostral piriform ctx	11.5	29	8.5	0.012
medial preoptic area	1.5	37	19	0.012
10th cerebellar lobule	0	37	14	0.012
orbital ctx	4	41.5	4	0.013
dentate gyrus hippocampus	2.5	37.5	12.5	0.015
CA1 hippocampus	4	30.5	10	0.016
insular rostral ctx	16.5	33.5	15	0.016
crus of ansiform lobule	18.5	39.5	21.5	0.016
gigantocelllaris reticular area	2.5	29	20.5	0.016
lateral rostral hypothalamus	2	36	10.5	0.017
ventral thalamic area	0	31	17.5	0.017
lemniscal area	0	41.5	19	0.018
ventral pallidum	0	25	2	0.02
primary motor ctx	19.5	38.5	7	0.021
secondary motor ctx	17	42.5	14	0.021
5th cerebellar lobule	1	39.5	18	0.021
medial amygdaloid area	1	29.5	16	0.021
globus pallidus	0	28.5	6.5	0.022
6th cerebellar lobule	30	48	27	0.022
ventral tegmental area	0	24.5	2	0.023
visual 1 ctx	24	44	20.5	0.023
dorsal medial hypothalamus	0	38	15.5	0.024
primary somatosensory ctx	13.5	29	13	0.026
lateral geniculate	0	35.5	19.5	0.026
basal amygdaloid area	10.5	43.5	26.5	0.027
vestibular area	12	49	29	0.027
granular cell layer	12	28	2.5	0.027
7th cerebellar lobule	5.5	50.5	16	0.029
substantia nigra	0	46.5	13	0.03
ambiguus area	12.5	53.5	17.5	0.031
caudate putamen	2	31	5	0.031
pedunculopontine tegmentum	9.5	43	26	0.032
caudal piriform ctx	32.5	48	29.5	0.032
reticulotegmental nucleus	0	22	17	0.033
anterior amygdaloid area	0	22.5	3.5	0.035
spinal trigeminal n. area	19	35	21.5	0.038
prelimbic ctx	7	39	8.5	0.038
lateral lemniscus	3.5	31.5	19	0.038
anterior thalamic area	4	46.5	21.5	0.039
parvicellular reticular area	14	40	16	0.041
lateral septal area	2	38	12	0.041
superior colliculus	3	31	16	0.042
posterior hypothalamic area	0	34.5	0	0.045
lateral preoptic area	0	56	0	0.046
fimbria hippocampus	10	42.5	10	0.046
medial geniculate	0	45.5	13	0.046
pontine reticular nucleus oral	7	26	8.5	0.05
diagonal band of Broca	0	21.5	8	0.053
mesencephalic reticular area	4	26	12	0.053
median raphe area	1.5	29	15	0.057
posterior thalamic area	0	24.5	18.5	0.057
anterior hypothalamic area	8	29.5	24	0.058
retrosplenial caudal ctx	5.5	43.5	9	0.059
zona incerta	0	50.5	2.5	0.059
retrosplenial rostral ctx	3.5	27	8.5	0.061
anterior cingulate area	2	20.5	10	0.062
periaqueductal gray	8	33.5	19	0.063
lateral amygdaloid area	5.5	49	20	0.065
cuneate area	0	50	29	0.067
anterior olfactory area	8	34	6	0.069
interpeduncular area	0	35	0	0.074
temporal ctx	15	31.5	5	0.074
pontine area	9.5	25	4.5	0.076
frontal association ctx	15	32	12	0.08
secondary somatosensory ctx	29.5	36.5	13.5	0.084
endopiriform area	0	29.5	3	0.085
central medial thalamus	0	42.5	3.5	0.085
pontine reticular n. caudal	10	28	12.5	0.091
lateral posterior thalamic area	0	23.5	11	0.098
tenia tecta ctx	6	48.5	8	0.101
medial septal area	0	35	0	0.102
parafascicular thalamic area	0	50	16.5	0.121
accumbens shell	0	14.5	7.5	0.139
anterior pretectal thalamus	4	27.5	20	0.14
olfactory tubercles	11.5	37.5	15	0.143
insular caudal ctx	22	47.5	21.5	0.155
cortical amygdaloid area	14.5	32	20	0.156
bed nucleus stria terminalis	4	22.5	20.5	0.175
paraventricular thalamic area	5	50	19	0.202
reticular thalamic area	6.5	30.5	15	0.202
parietal ctx	15.5	39	14	0.223
accumbens core	0	6	8	0.232
medullary reticular ventral area	6	25.5	7	0.242
flocculus cerebellum	26	33	29.5	0.243
entorhinal ctx	26	37.5	24	0.257
lateral dorsal thalamic area	24.5	41	14.5	0.269
pituitary	26	53	33	0.293
ventral medial hypothalamus	18	39	65.5	0.299
medial mammillary area	0	43.5	33.5	0.317
habenular area	0	40.5	25	0.332
dorsal raphe	4	41.5	20	0.356
medial dorsal thalamic area	10	33.5	22	0.394
lateral reticular area	17	32	28.5	0.435
auditory ctx	25.5	33	23.5	0.617
medullary reticular dorsal area	21	24.5	17.5	0.76
