# Supplementary material for: BOLD Imaging in Awake Wild-Type and Mu-Opioid Receptor Knock-Out Mice Reveals On-Target Activation Maps in Response to Oxycodone
Source: Front Neurosci. 2016 Nov 3;10:471. doi: 10.3389/fnins.2016.00471 (PMC5094148; doi:10.3389/fnins.2016.00471)
Supplement: Table 2S — Negative BOLD activation for 122 brain areas. Same as Table 1S. [file Table2S.xlsx]

## Sheet: Sheet1
Negative BOLD Volume of Activation
Brain Areas	Veh	WT Oxy	KO Oxy
	med	med	med	P val
CA1 hippocampus	0	7	6	0.006
anterior hypothalamic area	0	12	0.5	0.01
olfactory tubercles	0	20	0	0.01
central medial thalamic area	0	0	0	0.012
reuniens thalamic area	0	0	0	0.012
ventral medial hypothalamus	0	19	0	0.012
lateral reticular area	0	15	0	0.022
medial amygdaloid area	0	9	0.5	0.023
cuneate area	0	22	0	0.031
insular caudal ctx	0	14	3.5	0.036
reticular thalamic area	0	8	0	0.041
CA3 hippocampus	0	5	4.5	0.043
ventral pallidum	0	11	0	0.043
accumbens core	0	8	0	0.044
globus pallidus	0	12	6.5	0.047
paramedian lobule	0	13	1.5	0.049
anterior amygdaloid area	0	17	3.5	0.052
lateral rostral hypothalamus	0	6	0	0.055
lateral lemniscus	0	8	2	0.057
dorsal hippocampal commissure	0	7	0	0.058
basal amygdaloid area	0	10	1.5	0.062
medial preoptic area	0	3	1.5	0.063
anterior olfactory area	3	19	15	0.067
diagonal band of Broca	0	6	2	0.069
fimbria hippocampus	1	7	18	0.069
lateral dorsal thalamic area	0	8	0	0.082
central amygdaloid area	0	9	4.5	0.085
dorsal medial hypothalamus	0	2	0	0.093
cortical amygdaloid area	2.5	21	13.5	0.095
tenia tecta ctx	0	13	3	0.097
caudate putamen	0.5	9	2.5	0.117
2nd cerebellar lobule	0	1	3	0.121
medial septal area	0	0	0	0.126
paraventricular hypothalamus	0	0	0	0.126
extended amydala	0	8	0	0.133
lateral septal area	0	4	4	0.135
lateral caudal hypothalamus	0	6	4.5	0.16
retrosplenial caudal ctx	3	9	12.5	0.161
zona incerta	0	8	0	0.166
pontine area	0	10	0	0.167
visual 1 ctx	13.5	11	6.5	0.168
periaqueductal gray	0	4	2.5	0.17
endopiriform area	0	13	0	0.174
vestibular area	0	9	0	0.18
interpeduncular area	0	14	0	0.183
lemniscal area	0	8	3.5	0.185
bed nucleus stria terminalis	0	4	1	0.186
substantia nigra	0	7	1	0.188
orbital ctx	1.5	12	6	0.197
accumbens shell	0	7	0	0.2
ambiguus area	0	8	0	0.215
parafascicular thalamic area	0	0	0	0.217
lateral paragigantocellular area	1.5	8	0	0.223
medullary reticular dorsal area	2.5	6	0	0.223
lateral amygdaloid area	0	12	2.5	0.232
pedunculopontine tegmentum	0	5	0	0.233
insular rostral ctx	2.5	12	2.5	0.238
medial dorsal thalamic area	3	1	0	0.245
entorhinal ctx	3	13	16	0.245
flocculus cerebellum	6	15	12.5	0.247
median raphe area	0	4	0	0.253
dentate gyrus	0	5	1	0.253
anterior thalamic area	1	1	1	0.257
posterior hypothalamic area	0	4	0	0.296
parabrachial area	0	4	0	0.301
9th cerebellar lobule	1	9	0	0.304
4th cerebellar lobule	0	10	1.5	0.313
rostral piriform ctx	2.5	13	3.5	0.327
temporal ctx	11.5	8	23.5	0.328
7th cerebellar lobule	0	4	0	0.329
10th cerebellar lobule	0	3	0	0.341
dorsal raphe	0	1	0	0.343
caudal piriform ctx	4	14	11	0.345
auditory ctx	4.5	8	15.5	0.35
anterior pretectal thalamus	0	7	7	0.375
inferior colliculus	13	6	10	0.39
medial mammillary area	0	19	2	0.398
parvicellular reticular area	3	10	0	0.415
ventral thalamic area	0	7	1.5	0.428
subiculum	1	8	4.5	0.43
anterior cingulate area	5.5	6	5.5	0.433
frontal association ctx	19.5	17	20.5	0.434
paraventricular thalamic area	0	1	0	0.448
ventral tegmental area	0	9	0	0.464
simple lobule cerebellum	8.5	8	18.5	0.466
mesencephalic reticular area	1	7	2	0.466
retrosplenial rostral ctx	8	10	9	0.467
glomerular layer	7	17	14.5	0.472
secondary somatosensory ctx	3	9	5.5	0.49
parietal ctx	6.5	9	0	0.502
lateral preoptic area	0	1	0	0.511
solitary tract area	1.5	11	2	0.513
medial geniculate	0	6	0	0.519
crus of ansiform lobule	9	8	12.5	0.53
lateral posterior thalamus	0	6	0	0.534
superior colliculus	3.5	5	10.5	0.54
secondary motor ctx	12	14	14.5	0.54
3rd cerebellar lobule	0	6	1	0.544
5th cerebellar lobule	0	2	0.5	0.578
locus ceruleus	0	4	0	0.601
principal sensory n. trigeminal	0	6	3	0.616
reticulotegmental nucleus	0	2	0	0.672
spinal trigeminal nuclear area	4.5	10	9	0.678
gigantocelllaris reticular area	1.5	4	0	0.697
pontine reticular nucleus oral	1.5	7	1.5	0.72
6th cerebellar lobule	7.5	4	1.5	0.726
lateral geniculate	0	7	0	0.732
granular cell layer	3.5	17	2.5	0.754
cerebellar nuclear area	0	3	0	0.772
medullary reticular ventral area	0	6	0	0.789
intermediate reticular area	3.5	9	1.5	0.81
prepositus area	0	4	0	0.814
posterior thalamic area	3	8	1.5	0.831
prelimbic ctx	8	11	15	0.836
pituitary	6.5	19	0	0.84
habenular area	0	4	0	0.88
8th cerebellar lobule	1	4	0	0.886
primary motor ctx	7.5	13	9	0.905
primary somatosensory ctx	8	10	7	0.929
olivary complex	0	6	0	0.971
facial nucleus	0	10	0	0.978
pontine reticular n. caudal	2	5	1	0.98
