# Supplementary material for: BOLD Imaging in Awake Wild-Type and Mu-Opioid Receptor Knock-Out Mice Reveals On-Target Activation Maps in Response to Oxycodone
Source: Front Neurosci. 2016 Nov 3;10:471. doi: 10.3389/fnins.2016.00471 (PMC5094148; doi:10.3389/fnins.2016.00471)
Supplement: Table 3Sn — Negative BOLD volume of activation veh vs. MuKO oxycodone. Same as Table 3Sp but negative BOLD volume of activation. [file Table3Sn.xlsx]

## Sheet: saline vs MuKO N7 21716
Non-parametric Kruskal-Wallis Test: Lower P value(0.05)indicates higher significance
Positively Activated Voxels
Region of Interest(ROI)	facial nucleus	4th cerebellar lobule	external capsule	dorsal hippocampal commissure	medial amygdaloid area	medial preoptic area	lateral geniculate	10th cerebellar lobule	CA3	2nd cerebellar lobule	3rd cerebellar lobule	cerebellar nuclear area	dorsal medial hypothalamic area	anterior thalamic area	corpus callosum	7th cerebellar lobule	ventral thalamic area	pedunculopontine tegmental area	median raphe area	medial geniculate	lateral caudal hypothalamic area	accumbens core	gigantocelllaris reticular area	lateral septal area	reticulotegmental nucleus	locus ceruleus	parabrachial area	paramedian lobule	glomerular layer	retrosplenial rostral ctx	vestibular area	lateral lemniscus	ventral medial hypothalamic area	globus pallidus	dentate gyrus	lateral paragigantocellular area	lemniscal area	posterior thalamic area	superior colliculus	ambiguus area	cuneate area	internal capsule	cerebral peduncle	diagonal band of Broca	substantia nigra	anterior cingulate area	secondary somaotsensory ctx	5th cerebellar lobule	prepositus area
ROI-ID	8	4	41	37	79	84	64	1	23	2	3	26	38	19	24	7	137	109	83	80	65	13	49	73	116	62	93	100	50	114	134	67	135	51	36	70	68	104	120	16	34	54	31	35	123	27	119	5	105
saline mean	3	3	4	0	9	7	3	6	7	5	4	2	13	12	10	7	8	12	8	6	9	11	4	12	5	0	10	11	26	12	14	7	24	4	8	10	6	6	7	12	12	8	7	7	9	10	29	7	4
saline Std Error	2.25792	3	3.71171	0	7.17822	5.45906	1.78223	3.85652	4.41992	1.55839	2.93949	0.971698	12.5	8.46368	8.1579	2.6216	5.99032	3.37235	4.3507	4.68256	6.27193	9.23877	1.46309	8.46579	4.70467	0	3.73688	4.66153	7.93486	8.48054	4.89533	2.91815	9.1476	3.84725	4.09459	5.57237	3.31629	3.43693	3.47311	4.15304	6.03838	4.07409	2.47803	6.18592	5.83382	8.17881	5.33185	3.98547	2.29129
saline median	0	0	0	0	1	1.5	0	0	0	6	0	0	0	4	2.5	5.5	0	9.5	1.5	0	0	0	2.5	2	0	0	6.5	5	21	3.5	12	3.5	18	0	2.5	1.5	0	0	3	12.5	0	6.5	4.5	0	0	2	29.5	1	0
saline maximum	17	24	30	0	59	45	13	25	36	10	21	6	100	71	67	19	49	30	35	38	48	75	13	70	38	0	25	34	80	71	40	21	67	31	34	45	26	26	29	29	33	35	19	50	47	67	53	29	14
saline minimum	0	0	0	0	0	0	0	0	0	0	0	0	0	0	0	0	0	3	0	0	0	0	1	0	0	0	0	0	9	0	0	0	0	0	0	0	0	0	1	0	0	0	0	0	0	0	9	0	0
MuKO oxy mean	30	31	17	21	27	20	22	18	19	27	21	18	24	23	24	21	20	30	29	20	26	13	21	17	25	20	27	23	12	18	30	26	46	20	24	29	29	26	27	32	37	25	26	22	26	15	19	24	20
MuKO oxy Std Error	12.1138	12.6129	6.83577	10.3599	9.95748	4.25588	8.01223	6.62581	7.13997	9.83651	7.34507	7.02337	9.34404	6.93261	8.35863	6.17162	7.15784	8.32374	11.7341	7.93209	8.67339	6.22997	6.47688	5.24087	10.0868	12.3603	9.86323	6.52868	4.22377	6.34473	8.26379	9.24992	11.9117	8.95583	10.1143	10.0225	11.0291	9.87815	9.69822	9.58123	13.1022	8.18238	9.45486	10.2497	10.9871	5.28835	6.00879	8.90506	8.96753
MuKO oxy median	20.5	16	10	4	16	19	19.5	14	9	12	15	13	15.5	21.5	16	16	17.5	26	15	13	16	8	20.5	12	17	0	20	17.5	7	8.5	29	19	65.5	6.5	12.5	23	19	18.5	16	17.5	29	16.5	19.5	8	13	10	13.5	18	7
MuKO oxy maximum	100	97	58	79	78	40	67	56	57	73	58	56	73	61	67	53	58	72	91	58	64	60	57	40	77	100	85	61	29	56	79	74	81	61	87	69	78	66	70	83	100	56	70	84	75	45	57	63	72
MuKO oxy minimum	0	0	0	0	0	0	0	0	0	0	0	0	0	0	0	0	0	0	0	0	0	0	0	0	0	0	0	2	0	1	0	0	0	0	0	0	0	0	0	6	0	0	0	0	0	0	0	0	0
P value	0.018	0.022	0.023	0.025	0.025	0.025	0.029	0.045	0.046	0.048	0.052	0.056	0.057	0.061	0.073	0.074	0.082	0.083	0.085	0.085	0.087	0.09	0.09	0.097	0.097	0.1	0.105	0.109	0.109	0.109	0.109	0.113	0.113	0.118	0.119	0.119	0.129	0.129	0.13	0.13	0.135	0.141	0.141	0.143	0.15	0.15	0.154	0.156	0.156
Negatively Activated Voxels
Region of Interest(ROI)	CA1	CA3	anterior amygdaloid area	lateral lemniscus	anterior hypothalamic area	diagonal band of Broca	external capsule	medial amygdaloid area	medial preoptic area	caudate putamen	corpus callosum	fimbria hippocampus	globus pallidus	central amygdaloid area	ventricle	anterior olfactory area	central medial thalamic area	dorsal medial hypothalamic area	lateral dorsal thalamic area	lateral rostral hypothalamic area	reuniens thalamic area	ventral medial hypothalamic area	zona incerta	lateral septal area	lateral caudal hypothalamic area	tenia tecta ctx	insular caudal ctx	bed nucleus stria terminalis	medullary reticular dorsal area	flocculus cerebellum	internal capsule	retrosplenial caudal ctx	periaqueductal gray	lemniscal area	accumbens shell	extended amydala	median raphe area	posterior hypothalamic area	reticular thalamic area	ventral pallidum	lateral amygdaloid area	substantia nigra	basal amygdaloid area	caudal piriform ctx	ambiguus area	auditory ctx	9th cerebellar lobule	olfactory tubercles	pedunculopontine tegmental area
ROI-ID	22	23	11	67	15	35	41	79	84	32	24	45	51	25	132	17	29	38	63	66	112	135	140	73	65	130	57	126	77	46	54	113	92	68	14	40	83	96	115	136	61	123	21	97	16	20	10	131	109
saline mean	0	1	0	0	0	0	0	0	0	1	1	4	0	1	2	5	0	0	0	0	0	0	0	2	1	1	1	1	8	8	1	4	1	2	0	0	0	0	0	0	1	1	1	5	6	5	6	0	1
saline Std Error	0.25	0.5	0	0	0	0	0	0	0	0.263052	0.440677	2.33567	0.375	0.625	0.595744	1.92725	0	0	0	0	0	0	0	1.49329	0.75	0.625	0.526104	0.625	4.63079	2.8843	0.49099	1.58607	0.61962	1.75	0	0	0	0	0	0	1.125	0.875	0.866025	1.32203	3.08076	1.38793	3.01188	0.25	0.625
saline median	0	0	0	0	0	0	0	0	0	0.5	0	1	0	0	1.5	3	0	0	0	0	0	0	0	0	0	0	0	0	2.5	6	0	3	0	0	0	0	0	0	0	0	0	0	0	4	0	4.5	1	0	0
saline maximum	2	4	0	0	0	0	0	0	0	2	3	19	3	5	4	16	0	0	0	0	0	0	0	12	6	5	4	5	38	24	3	11	5	14	0	0	0	0	0	0	9	7	7	11	18	12	24	2	5
saline minimum	0	0	0	0	0	0	0	0	0	0	0	0	0	0	0	0	0	0	0	0	0	0	0	0	0	0	0	0	0	0	0	0	0	0	0	0	0	0	0	0	0	0	0	0	0	0	0	0	0
MuKO oxy mean	10	12	7	10	9	9	7	10	10	8	12	18	8	14	20	15	12	11	14	8	11	6	7	13	10	8	12	7	1	16	8	15	9	10	4	6	8	4	4	8	14	6	8	12	1	14	1	8	13
MuKO oxy Std Error	4.12799	5.09152	3.62495	5.49356	5.07773	4.52785	3.4633	5.38323	5.88843	3.49126	5.26638	4.59604	3.26599	7.04352	6.73672	4.5094	7.91351	6.6504	6.98461	4.51556	5.789	4.21307	4.06014	6.38368	4.3455	4.13253	6.35741	3.40934	1.56525	4.11974	3.62093	4.84782	6.60271	4.7242	3.86149	4.09878	6.97376	2.59701	2.5224	5.92558	8.39444	3.23951	4.93302	3.61113	1.00623	4.69352	0.619139	5.06129	6.28943
MuKO oxy median	6	4.5	3.5	2	0.5	2	3	0.5	1.5	2.5	6.5	18	6.5	4.5	20.5	15	0	0	0	0	0	0	0	4	4.5	3	3.5	1	0	12.5	2	12.5	2.5	3.5	0	0	0	0	0	0	2.5	1	1.5	11	0	15.5	0	0	0
MuKO oxy maximum	38	39	33	40	41	38	25	40	53	25	39	37	27	56	52	40	64	57	47	38	38	38	34	48	35	34	46	24	14	35	27	36	61	33	35	33	63	18	19	42	74	24	44	32	9	43	5	46	42
MuKO oxy minimum	0	0	0	0	0	0	0	0	0	0	0	0	0	0	0	2	0	0	0	0	0	0	0	0	0	0	0	0	0	0	0	0	0	0	0	0	0	0	0	0	0	0	0	0	0	0	0	0	0
P value	0.002	0.017	0.024	0.024	0.025	0.025	0.025	0.025	0.025	0.025	0.028	0.03	0.034	0.034	0.043	0.044	0.051	0.051	0.051	0.051	0.051	0.051	0.051	0.064	0.064	0.064	0.071	0.081	0.081	0.09	0.096	0.097	0.097	0.101	0.101	0.101	0.101	0.101	0.101	0.101	0.101	0.101	0.107	0.118	0.127	0.138	0.138	0.143	0.144
[truncated: 82 more columns]

## Sheet: Sheet3
	Negative BOLD Volume of Activation
	Brain Area	Vehicle			MuKO OXY
		med	max	min	med	max	min	P val
	CA1	0	2	0	6	38	0	0.002
	CA3	0	4	0	4.5	39	0	0.017
	anterior amygdaloid area	0	0	0	3.5	33	0	0.024
	lateral lemniscus	0	0	0	2	40	0	0.024
	anterior hypothalamic area	0	0	0	0.5	41	0	0.025
	diagonal band of Broca	0	0	0	2	38	0	0.025
	medial amygdaloid area	0	0	0	0.5	40	0	0.025
	medial preoptic area	0	0	0	1.5	53	0	0.025
	caudate putamen	0.5	2	0	2.5	25	0	0.025
	fimbria hippocampus	1	19	0	18	37	0	0.03
	globus pallidus	0	3	0	6.5	27	0	0.034
	central amygdaloid area	0	5	0	4.5	56	0	0.034
	anterior olfactory area	3	16	0	15	40	2	0.044
	central medial thalamic area	0	0	0	0	64	0	0.051
	dorsal medial hypothalamic area	0	0	0	0	57	0	0.051
	lateral dorsal thalamic area	0	0	0	0	47	0	0.051
	lateral rostral hypothalamic area	0	0	0	0	38	0	0.051
	reuniens thalamic area	0	0	0	0	38	0	0.051
	ventral medial hypothalamic area	0	0	0	0	38	0	0.051
	zona incerta	0	0	0	0	34	0	0.051
	lateral septal area	0	12	0	4	48	0	0.064
	lateral caudal hypothalamic area	0	6	0	4.5	35	0	0.064
	tenia tecta ctx	0	5	0	3	34	0	0.064
	insular caudal ctx	0	4	0	3.5	46	0	0.071
	bed nucleus stria terminalis	0	5	0	1	24	0	0.081
	medullary reticular dorsal area	2.5	38	0	0	14	0	0.081
	flocculus cerebellum	6	24	0	12.5	35	0	0.09
	retrosplenial caudal ctx	3	11	0	12.5	36	0	0.097
	periaqueductal gray	0	5	0	2.5	61	0	0.097
	lemniscal area	0	14	0	3.5	33	0	0.101
	accumbens shell	0	0	0	0	35	0	0.101
	extended amydala	0	0	0	0	33	0	0.101
	median raphe area	0	0	0	0	63	0	0.101
	posterior hypothalamic area	0	0	0	0	18	0	0.101
	reticular thalamic area	0	0	0	0	19	0	0.101
	ventral pallidum	0	0	0	0	42	0	0.101
	lateral amygdaloid area	0	9	0	2.5	74	0	0.101
	substantia nigra	0	7	0	1	24	0	0.101
	basal amygdaloid area	0	7	0	1.5	44	0	0.107
	caudal piriform ctx	4	11	0	11	32	0	0.118
	ambiguus area	0	18	0	0	9	0	0.127
	auditory ctx	4.5	12	0	15.5	43	0	0.138
	9th cerebellar lobule	1	24	0	0	5	0	0.138
	olfactory tubercles	0	2	0	0	46	0	0.143
	pedunculopontine tegmental area	0	5	0	0	42	0	0.144
	visual 1 ctx	13.5	24	9	6.5	38	0	0.153
	paramedian lobule	0	10	0	1.5	46	0	0.172
	cortical amygdaloid area	2.5	23	0	13.5	24	0	0.181
	parvicellular reticular area	3	18	0	0	39	0	0.183
	accumbens core	0	0	0	0	31	0	0.193
	dorsal hippocampal commissure	0	0	0	0	29	0	0.193
	dorsal raphe	0	0	0	0	96	0	0.193
	interpeduncular area	0	0	0	0	35	0	0.193
	medial septal area	0	0	0	0	75	0	0.193
	paraventricular hypothalamic area	0	0	0	0	100	0	0.193
	dentate gyrus	0	3	0	1	36	0	0.216
	mesencephalic reticular formation	1	2	0	2	20	0	0.216
	ventral thalamic area	0	2	0	1.5	29	0	0.222
	anterior pretectal thalamic area	0	10	0	7	47	0	0.223
	10th cerebellar lobule	0	6	0	0	8	0	0.237
	glomerular layer	7	19	6	14.5	42	2	0.243
	2nd cerebellar lobule	0	13	0	3	33	0	0.253
	4th cerebellar lobule	0	17	0	1.5	41	0	0.266
	orbital ctx	1.5	7	0	6	32	0	0.271
	frontal association ctx	19.5	50	9	20.5	37	0	0.286
	medial geniculate	0	3	0	0	31	0	0.3
	ventral tegmental area	0	7	0	0	26	0	0.3
	principal sensory nucleus trigeminal	0	10	0	3	21	0	0.306
	5th cerebellar lobule	0	17	0	0.5	44	0	0.312
	lateral posterior thalamic area	0	9	0	0	57	0	0.314
	entorhinal ctx	3	6	1	16	40	0	0.325
	medial mammillary area	0	9	0	2	45	0	0.329
	secondary somaotsensory ctx	3	9	1	5.5	46	0	0.347
	superior colliculus	3.5	10	1	10.5	22	0	0.349
	cuneate area	0	0	0	0	100	0	0.371
	lateral preoptic area	0	0	0	0	40	0	0.371
	parabrachial area	0	0	0	0	48	0	0.371
	reticulotegmental nucleus	0	0	0	0	25	0	0.371
	subiculum	1	4	0	4.5	20	0	0.388
	vestibular area	0	5	0	0	16	0	0.397
	3rd cerebellar lobule	0	23	0	1	45	0	0.407
	gigantocelllaris reticular area	1.5	16	0	0	23	0	0.418
	intermediate reticular area	3.5	11	0	1.5	45	0	0.436
	locus ceruleus	0	100	0	0	100	0	0.464
	medullary reticular ventral area	0	5	0	0	19	0	0.464
	retrosplenial rostral ctx	8	38	0	9	62	0	0.472
	simple lobule cerebellum	8.5	25	0	18.5	62	0	0.475
	paraventricular thalamic area	0	33	0	0	89	0	0.525
	spinal trigeminal nuclear area	4.5	31	0	9	55	0	0.526
	anterior cingulate area	5.5	21	0	5.5	68	0	0.531
	anterior thalamic area	1	13	0	1	52	0	0.568
	posterior thalamic area	3	9	0	1.5	31	0	0.569
	endopiriform area	0	10	0	0	66	0	0.584
	lateral geniculate	0	6	0	0	36	0	0.584
	secondary motor ctx	12	32	5	14.5	33	0	0.625
	lateral reticular area	0	7	0	0	9	0	0.632
	solitary tract area	1.5	10	0	2	41	0	0.642
	insular rostral ctx	2.5	10	0	2.5	46	0	0.647
	pontine reticular nucleus oral	1.5	3	0	1.5	22	0	0.679
	8th cerebellar lobule	1	9	0	0	17	0	0.686
	cerebellar nuclear area	0	19	0	0	41	0	0.686
	pontine area	0	8	0	0	28	0	0.686
	lateral paragigantocellular area	1.5	23	0	0	8	0	0.696
	temporal ctx	11.5	29	0	23.5	52	0	0.719
	habenular area	0	40	0	0	38	0	0.76
	rostral piriform ctx	2.5	6	0	3.5	47	0	0.788
	parafascicular thalamic area	0	33	0	0	33	0	0.807
	parietal ctx	6.5	33	0	0	50	0	0.807
	prelimbic ctx	8	62	0	15	44	0	0.821
	medial dorsal thalamic area	3	27	0	0	46	0	0.84
	7th cerebellar lobule	0	10	0	0	10	0	0.855
	prepositus area	0	33	0	0	50	0	0.874
	6th cerebellar lobule	7.5	34	0	1.5	27	0	0.892
	inferior colliculus	13	23	0	10	30	0	0.893
	primary somatosensory ctx	8	16	1	7	32	0	0.894
	facial nucleus	0	44	0	0	30	0	0.92
	granular cell layer	3.5	17	0	2.5	52	0	0.928
	pituitary	6.5	38	0	0	48	0	0.961
	primary motor ctx	7.5	22	3	9	36	0	0.964
	crus of ansiform lobule	9	41	2	12.5	33	0	1
	olivary complex	0	12	0	0	28	0	1
	pontine reticular nucleus caudal	2	6	0	1	29	0	1

## Sheet: Sheet1
10th cerebellar lobule	1	0.237	1	10Cb	10th cerebellar lobule			-0.237
2nd cerebellar lobule	2	0.253	2	2Cb	2nd cerebellar lobule			-0.253
3rd cerebellar lobule	3	0.407	3	3Cb	3rd cerebellar lobule			-0.407
4th cerebellar lobule	4	0.266	4	4Cb	4th cerebellar lobule			-0.266
5th cerebellar lobule	5	0.312	5	5Cb	5th cerebellar lobule			-0.312
6th cerebellar lobule	6	0.892	6	6Cb	6th cerebellar lobule			-0.5
7th cerebellar lobule	7	0.855	7	7Cb	7th cerebellar lobule			-0.5
facial nucleus	8	0.92	8	7N	facial nucleus			-0.5
8th cerebellar lobule	9	0.686	9	8Cb	8th cerebellar lobule			-0.5
9th cerebellar lobule	10	0.138	10	9Cb	9th cerebellar lobule			-0.138
anterior amygdaloid area	11	0.024	11	AA	anterior amygdaloid area			-0.024
anterior commissure	12	0.9	12	ac	anterior commissure			-0.5
accumbens core	13	0.193	13	AcbC	accumbens core			-0.193
accumbens shell	14	0.101	14	AcbSh	accumbens shell			-0.101
anterior hypothalamic area	15	0.025	15	AH	anterior hypothalamic area			-0.025
ambiguus area	16	0.127	16	Amb	ambiguus area			-0.127
anterior olfactory area	17	0.044	17	AO	anterior olfactory area			-0.044
anterior pretectal thalamic area	18	0.223	18	APT	anterior pretectal thalamic area			-0.223
anterior thalamic area	19	0.568	19	ATA	anterior thalamic area			-0.5
auditory ctx	20	0.138	20	Au	auditory ctx			-0.138
basal amygdaloid area	21	0.107	21	Ba	basal amygdaloid area			-0.107
CA1	22	0.002	22	CA1	CA1			-0.002
CA3	23	0.017	23	CA3	CA3			-0.017
corpus callosum	24	0.9	24	cc	corpus callosum			-0.5
central amygdaloid area	25	0.034	25	Ce	central amygdaloid area			-0.034
cerebellar nuclear area	26	0.686	26	Cer	cerebellar nuclear area			-0.5
anterior cingulate area	27	0.531	27	Cg	anterior cingulate area			-0.531
claustrum	28	0.9	28	Cl	claustrum			-0.5
central medial thalamic area	29	0.051	29	CM	central medial thalamic area			-0.051
cortical amygdaloid area	30	0.181	30	Co	cortical amygdaloid area			-0.181
cerebral peduncle	31	0.9	31	cp	cerebral peduncle			-0.5
caudate putamen	32	0.025	32	CPu	caudate putamen			-0.025
crus of ansiform lobule	33	0.9	33	Crus	crus of ansiform lobule			-0.5
cuneate area	34	0.371	34	Cu	cuneate area			-0.371
diagonal band of Broca	35	0.025	35	DB	diagonal band of Broca			-0.025
dentate gyrus	36	0.216	36	DG	dentate gyrus			-0.216
dorsal hippocampal commissure	37	0.193	37	dhc	dorsal hippocampal commissure			-0.193
dorsal medial hypothalamic area	38	0.051	38	DM	dorsal medial hypothalamic area			-0.051
dorsal raphe	39	0.193	39	DR	dorsal raphe			-0.193
extended amydala	40	0.101	40	EA	extended amydala			-0.101
external capsule	41	0.9	41	ec	external capsule			-0.5
endopiriform area	42	0.584	42	EN	endopiriform area			-0.5
entorhinal ctx	43	0.325	43	Ent	entorhinal ctx			-0.325
fornix	44	0.03	44	f	fornix			-0.03
fim	45	0.9	45	fi	fimbria hippocampus			-0.5
flocculus cerebellum	46	0.09	46	Fl	flocculus cerebellum			-0.5
forceps minor corpus callosum	47	0.9	47	fmi	forceps minor corpus callosum			-0.5
frontal association ctx	48	0.286	48	FrA	frontal association ctx			-0.286
gigantocelllaris reticular area	49	0.418	49	Gi	gigantocelllaris reticular area			-0.418
glomerular layer	50	0.243	50	Gl	glomerular layer			-0.243
globus pallidus	51	0.034	51	GP	globus pallidus			-0.034
granular cell layer	52	0.928	52	GrO	granular cell layer			-0.5
habenular area	53	0.76	53	Hb	habenular area			-0.5
internal capsule	54	0.9	54	ic	internal capsule			-0.5
inferior colliculus	55	0.893	55	IC	inferior colliculus			-0.5
infral	56	0.9	56	IL	infralimbic ctx			-0.5
insular caudal ctx	57	0.071	57	InC	insular caudal ctx			-0.071
insular rostral ctx	58	0.647	58	InR	insular rostral ctx			-0.5
interpeduncular area	59	0.193	59	IP	interpeduncular area			-0.193
intermediate reticular area	60	0.436	60	IRt	intermediate reticular area			-0.436
lateral amygdaloid area	61	0.101	61	La	lateral amygdaloid area			-0.101
locus ceruleus	62	0.464	62	LC	locus ceruleus			-0.464
lateral dorsal thalamic area	63	0.051	63	LD	lateral dorsal thalamic area			-0.051
lateral geniculate	64	0.584	64	LG	lateral geniculate			-0.5
lateral caudal hypothalamic area	65	0.064	65	LHC	lateral caudal hypothalamic area			-0.064
lateral rostral hypothalamic area	66	0.051	66	LHR	lateral rostral hypothalamic area			-0.051
lateral lemniscus	67	0.024	67	ll	lateral lemniscus			-0.024
lemniscal area	68	0.101	68	LL	lemniscal area			-0.101
lateral posterior thalamic area	69	0.314	69	LP	lateral posterior thalamic area			-0.314
lateral paragigantocellular area	70	0.696	70	LPGi	lateral paragigantocellular area			-0.5
lateral preoptic area	71	0.371	71	LPO	lateral preoptic area			-0.371
lateral reticular area	72	0.632	72	LRt	lateral reticular area			-0.5
lateral septal area	73	0.064	73	LS	lateral septal area			-0.064
primary motor ctx	74	0.964	74	M1	primary motor ctx			-0.5
secondary motor ctx	75	0.625	75	M2	secondary motor ctx			-0.5
medial dorsal thalamic area	76	0.84	76	MD	medial dorsal thalamic area			-0.5
medullary reticular dorsal area	77	0.081	77	MdD	medullary reticular dorsal area			-0.081
medullary reticular ventral area	78	0.464	78	MdV	medullary reticular ventral area			-0.464
medial amygdaloid area	79	0.025	79	Me	medial amygdaloid area			-0.025
medial geniculate	80	0.3	80	MG	medial geniculate			-0.3
me lim	81	0.9	81	ml	medial lemniscus			-0.5
medial mammillary area	82	0.329	82	MM	medial mammillary area			-0.329
median raphe area	83	0.101	83	MnR	median raphe area			-0.101
medial preoptic area	84	0.025	84	MPA	medial preoptic area			-0.025
mesencephalic reticular formation	85	0.216	85	mRt	mesencephalic reticular formation			-0.216
medial septal area	86	0.193	86	MS	medial septal area			-0.193
orbital ctx	87	0.271	87	O	orbital ctx			-0.271
olivary complex	88	0.9	88	Olv	olivary complex			-0.5
ol a	89	0.9	89	Olv	olivary area			-0.5
optic tract	90	0.9	90	opt	optic tract			-0.5
paraventricular hypothalamic area	91	0.193	91	Pa	paraventricular hypothalamic area			-0.193
periaqueductal gray	92	0.097	92	PAG	periaqueductal gray			-0.097
parabrachial area	93	0.371	93	PB	parabrachial area			-0.371
parvicellular reticular area	94	0.183	94	PCRt	parvicellular reticular area			-0.183
parafascicular thalamic area	95	0.807	95	PF	parafascicular thalamic area			-0.5
posterior hypothalamic area	96	0.101	96	PH	posterior hypothalamic area			-0.101
caudal piriform ctx	97	0.118	97	PirC	caudal piriform ctx			-0.118
rostral piriform ctx	98	0.788	98	PirR	rostral piriform ctx			-0.5
pituitary	99	0.961	99	Pit	pituitary			-0.5
paramedian lobule	100	0.172	100	PM	paramedian lobule			-0.172
pontine area	101	0.686	101	Pn	pontine area			-0.5
pontine reticular nucleus caudal	102	0.9	102	PnC	pontine reticular nucleus caudal			-0.5
pontine reticular nucleus oral	103	0.679	103	PnO	pontine reticular nucleus oral			-0.5
posterior thalamic area	104	0.569	104	Po	posterior thalamic area			-0.569
prepositus area	105	0.874	105	Pr	prepositus area			-0.5
principal sensory nucleus trigeminal	106	0.306	106	Pr5	principal sensory nucleus trigeminal			-0.306
prelimbic ctx	107	0.821	107	PrL	prelimbic ctx			-0.5
parietal ctx	108	0.807	2014-10-08	Pt	parietal ctx			-0.5
pedunculopontine tegmental area	109	0.144	109	PTg	pedunculopontine tegmental area			-0.144
paraventricular thalamic area	110	0.525	110	PVA	paraventricular thalamic area			-0.525
pyramidal tracts	111	0.935	111	py	pyramidal tracts			-0.5
reuniens thalamic area	112	0.051	112	Re	reuniens thalamic area			-0.051
retrosplenial caudal ctx	113	0.097	113	RSC	retrosplenial caudal ctx			-0.097
retrosplenial rostral ctx	114	0.472	114	RSR	retrosplenial rostral ctx			-0.472
reticular thalamic area	115	0.101	115	Rt	reticular thalamic area			-0.101
reticulotegmental nucleus	116	0.371	116	RtT	reticulotegmental nucleus			-0.371
subiculum	117	0.388	117	S	subiculum			-0.388
primary somatosensory ctx	118	0.894	118	S1	primary somatosensory ctx			-0.5
secondary somaotsensory ctx	119	0.347	119	S2	secondary somaotsensory ctx			-0.347
superior colliculus	120	0.349	120	SC	superior colliculus			-0.349
simple lobule cerebellum	121	0.475	121	Sim	simple lobule cerebellum			-0.475
a m	122	0.9	122	sm	stria medullaris			-0.9
substantia nigra	123	0.101	123	SN	substantia nigra			-0.101
solitary tract area	124	0.642	124	Sol	solitary tract area			-0.5
spinal trigeminal nuclear area	125	0.526	125	Sp5	spinal trigeminal nuclear area			-0.526
bed nucleus stria terminalis	126	0.081	126	ST	bed nucleus stria terminalis			-0.081
stri term	127	0.9	127	st	stria terminalis			-0.5
temporal ctx	128	0.719	128	Te	temporal ctx			-0.5
tfr	129	0.9	129	tfp	transverse fibers pons			-0.5
tenia tecta ctx	130	0.064	130	TT	tenia tecta ctx			-0.064
olfactory tubercles	131	0.143	131	Tu	olfactory tubercles			-0.143
ventricle	132	0.9	132	V	ventricle			-0.5
visual 1 ctx	133	0.153	133	V1	visual 1 ctx			-0.153
vestibular area	134	0.397	134	Ve	vestibular area			-0.397
ventral medial hypothalamic area	135	0.051	135	VMH	ventral medial hypothalamic area			-0.051
ventral pallidum	136	0.101	136	VP	ventral pallidum			-0.101
ventral thalamic area	137	0.222	137	Vta	ventral thalamic area			-0.222
ventral tegmental area	138	0.3	138	VTA	ventral tegmental area			-0.3
dec	139	0.9	139	xscp	decussation superior cerebellar peduncle			-0.5
zona incerta	140	0.051	140	ZI	zona incerta			-0.051
Region of Interest(ROI)	ROI-ID	P value
