# Supplementary material for: BOLD Imaging in Awake Wild-Type and Mu-Opioid Receptor Knock-Out Mice Reveals On-Target Activation Maps in Response to Oxycodone
Source: Front Neurosci. 2016 Nov 3;10:471. doi: 10.3389/fnins.2016.00471 (PMC5094148; doi:10.3389/fnins.2016.00471)
Supplement: Table 4Sp — Positive BOLD volume of activation veh vs. WT Oxycodone. Same as Table 3Sp. [file Table4Sp.xlsx]

## Sheet: saline vs oxycodone N7 21716
Non-parametric Kruskal-Wallis Test: Lower P value(0.05)indicates higher significance
Positively Activated Voxels
Region of Interest(ROI)	facial nucleus	inferior colliculus	9th cerebellar lobule	pyramidal tracts	simple lobule cerebellum	intermediate reticular area	locus ceruleus	lateral paragigantocellular area	principal sensory nucleus trigeminal	dorsal hippocampal commissure	4th cerebellar lobule	subiculum	central amygdaloid area	3rd cerebellar lobule	cerebral peduncle	cerebellar nuclear area	external capsule	extended amydala	prepositus area	lemniscal area	gigantocelllaris reticular area	CA3	lateral caudal hypothalamic area	paramedian lobule	reuniens thalamic area	solitary tract area	olivary complex	parabrachial area	2nd cerebellar lobule	10th cerebellar lobule	corpus callosum	dentate gyrus	basal amygdaloid area	lateral rostral hypothalamic area	optic tract	CA1	ventral thalamic area	globus pallidus	5th cerebellar lobule	reticulotegmental nucleus	crus of ansiform lobule	ventral pallidum	ambiguus area	substantia nigra	8th cerebellar lobule	spinal trigeminal nuclear area	anterior commissure	vestibular area	pedunculopontine tegmental area
ROI-ID	8	55	10	111	121	60	62	70	106	37	4	117	25	3	31	26	41	40	105	68	49	23	65	100	112	124	88	93	2	1	24	36	21	66	90	22	137	51	5	116	33	136	16	123	9	125	12	134	109
saline mean	3	9	11	6	10	9	0	10	10	0	3	11	8	4	7	2	4	8	4	6	4	7	9	11	7	11	8	10	5	6	10	8	13	9	10	9	8	4	7	5	20	8	12	9	11	19	7	14	12
saline Std Error	2.25792	3.73897	4.26259	2.34092	4.07957	2.15421	0	5.57237	3.769	0	3	3.38293	5.73659	2.93949	2.47803	0.971698	3.71171	6.81385	2.29129	3.31629	1.46309	4.41992	6.27193	4.66153	6.18682	3.39084	4.75845	3.73688	1.55839	3.85652	8.1579	4.09459	3.98631	7.08872	10.375	4.40778	5.99032	3.84725	3.98547	4.70467	4.89442	6.64401	4.15304	5.83382	4.50768	3.86577	4.80606	4.89533	3.37235
saline median	0	4	10	5	5.5	9	0	1.5	7	0	0	10	0	0	4.5	0	0	0	0	0	2.5	0	0	5	0	10.5	0	6.5	6	0	2.5	2.5	10.5	2	0	4	0	0	1	0	18.5	0	12.5	0	5	19	0	12	9.5
saline maximum	17	28	30	19	31	18	0	45	26	0	24	27	47	21	19	6	30	55	14	26	13	36	48	34	50	26	38	25	10	25	67	34	31	58	83	37	49	31	29	38	38	54	29	47	32	35	33	40	30
saline minimum	0	0	0	0	0	2	0	0	0	0	0	1	0	0	0	0	0	0	0	0	1	0	0	0	0	0	0	0	0	0	0	0	1	0	0	0	0	0	0	0	3	0	0	0	0	0	0	0	3
oxycodone mean	53	51	61	51	45	46	67	52	48	42	40	47	45	47	48	50	37	45	48	48	42	43	52	51	60	48	50	54	51	46	38	44	46	48	51	41	47	40	48	42	51	39	51	49	52	50	48	50	48
oxycodone Std Error	12.2454	10.5948	13.1675	11.7745	10.7041	12.3788	15.6911	11.5793	11.9024	13.2489	13.1861	10.6367	11.7729	13.5873	12.2014	13.2382	11.752	13.5877	13.353	12.9101	13.0844	11.5261	12.2042	12.2646	14.2357	11.8017	13.5773	12.3439	13.6716	14.7575	12.5982	11.7042	11.0373	12.1878	13.2378	11.5109	14.3243	12.9373	12.7738	15.3468	10.8275	12.7519	12.1181	13.2149	13.3155	10.4222	14.0282	12.4017	12.7809
oxycodone median	50	52	58	48	33	32	100	43.5	41.5	27	23.5	43.5	50	32	38.5	63	30.5	36.5	41.5	41.5	29	42.5	48	45	70	39.5	38.5	53	40.5	37	26	37.5	43.5	36	45	30.5	31	28.5	39.5	22	39.5	25	53.5	46.5	52	35	50	49	43
oxycodone maximum	100	100	100	100	100	100	100	100	100	100	100	100	100	100	100	100	100	100	100	100	100	100	100	100	100	100	100	100	100	100	100	100	100	100	100	100	100	100	100	100	100	100	100	100	100	98	100	100	100
oxycodone minimum	0	13	0	0	16	7	0	6	8	0	0	6	0	0	1	0	0	0	0	0	0	0	0	1	0	0	0	0	0	0	1	0	7	0	0	3	0	0	0	0	6	0	0	0	0	16	0	2	5
P value	0.001	0.001	0.002	0.002	0.002	0.002	0.002	0.002	0.002	0.002	0.002	0.003	0.003	0.003	0.003	0.004	0.004	0.004	0.004	0.004	0.004	0.004	0.005	0.005	0.005	0.005	0.005	0.006	0.006	0.007	0.007	0.007	0.007	0.007	0.008	0.008	0.008	0.008	0.009	0.009	0.011	0.011	0.011	0.012	0.012	0.012	0.012	0.012	0.012
Negatively Activated Voxels
Region of Interest(ROI)	anterior hypothalamic area	olfactory tubercles	ventral medial hypothalamic area	medial amygdaloid area	insular caudal ctx	reticular thalamic area	lateral rostral hypothalamic area	external capsule	ventral pallidum	CA1	globus pallidus	paramedian lobule	cuneate area	dorsal hippocampal commissure	anterior amygdaloid area	accumbens core	lateral dorsal thalamic area	lateral lemniscus	basal amygdaloid area	lateral reticular area	tenia tecta ctx	anterior olfactory area	diagonal band of Broca	extended amydala	corpus callosum	CA3	central amygdaloid area	cortical amygdaloid area	entorhinal ctx	vestibular area	visual 1 ctx	medial dorsal thalamic area	endopiriform area	orbital ctx	pontine area	parafascicular thalamic area	accumbens shell	interpeduncular area	medial preoptic area	insular rostral ctx	periaqueductal gray	lemniscal area	substantia nigra	dentate gyrus	pedunculopontine tegmental area	rostral piriform ctx	median raphe area	parabrachial area	zona incerta
ROI-ID	15	131	135	79	57	115	66	41	136	22	51	100	34	37	11	13	63	67	21	72	130	17	35	40	24	23	25	30	43	134	133	76	42	87	101	95	14	59	84	58	92	68	123	36	109	98	83	93	140
saline mean	0	0	0	0	1	0	0	0	0	0	0	2	0	0	0	0	0	0	1	1	1	5	0	0	1	1	1	7	3	1	14	8	1	2	2	6	0	0	0	3	1	2	1	1	1	3	0	0	0
saline Std Error	0	0.25	0	0	0.526104	0	0	0	0	0.25	0.375	1.48504	0	0	0	0	0	0	0.866025	0.875	0.625	1.92725	0	0	0.440677	0.5	0.625	3.02335	0.652947	0.61962	1.68766	3.75476	1.25	0.845154	1.03078	4.36197	0	0	0	1.21008	0.61962	1.75	0.875	0.411877	0.625	0.61962	0	0	0
saline median	0	0	0	0	0	0	0	0	0	0	0	0	0	0	0	0	0	0	0	0	0	3	0	0	0	0	0	2.5	3	0	13.5	3	0	1.5	0	0	0	0	0	2.5	0	0	0	0	0	2.5	0	0	0
saline maximum	0	2	0	0	4	0	0	0	0	2	3	10	0	0	0	0	0	0	7	7	5	16	0	0	3	4	5	23	6	5	24	27	10	7	8	33	0	0	0	10	5	14	7	3	5	6	0	0	0
saline minimum	0	0	0	0	0	0	0	0	0	0	0	0	0	0	0	0	0	0	0	0	0	0	0	0	0	0	0	0	1	0	9	0	0	0	0	0	0	0	0	0	0	0	0	0	0	0	0	0	0
oxycodone mean	12	20	19	9	14	8	6	8	11	7	12	13	22	7	17	8	8	8	10	15	13	19	6	8	4	5	9	21	13	9	11	1	13	12	10	0	7	14	3	12	4	8	7	5	5	13	4	4	8
oxycodone Std Error	5.2645	7.55454	8.5491	4.46026	6.35562	5.86617	3.64357	3.45466	6.213	3.06681	6.05092	4.06482	8.80658	3.07529	8.36366	4.0521	3.91227	3.68504	4.55397	6.36188	7.74205	4.89163	3.98327	4.54106	1.74159	2.40482	4.48092	5.94379	3.60975	4.47086	4.39815	0.704423	7.39798	4.56632	3.77329	0	4.83124	7.51281	2.10429	3.93255	1.40076	3.62128	3.40941	2.00827	3.00552	3.84489	3.45699	3.35749	6.76276
oxycodone median	6	16	12.5	2	8	2	2	5.5	1.5	3	4	12.5	10	3	1.5	2	3.5	2	4.5	9	3.5	22	0	0	2.5	1.5	3	24	15.5	4	6.5	0	1.5	6	5	0	0	0	0	11	3	2	1	2	0	15.5	0	0	0
oxycodone maximum	45	68	81	39	61	56	36	30	60	22	53	33	60	25	68	37	33	32	45	47	63	46	36	41	14	18	42	46	34	43	41	6	57	36	31	0	44	50	20	33	11	29	30	14	28	31	34	32	57
oxycodone minimum	0	0	0	0	0	0	0	0	0	0	0	0	0	0	0	0	0	0	0	0	0	0	0	0	0	0	0	0	0	0	0	0	0	0	0	0	0	0	0	0	0	0	0	0	0	0	0	0	0
P value	0.002	0.004	0.005	0.005	0.01	0.011	0.011	0.011	0.011	0.013	0.018	0.019	0.022	0.022	0.022	0.022	0.022	0.022	0.023	0.026	0.037	0.04	0.043	0.043	0.048	0.05	0.057	0.057	0.058	0.063	0.063	0.063	0.07	0.072	0.075	0.076	0.077	0.077	0.077	0.078	0.083	0.085	0.085	0.096	0.116	0.12	0.136	0.136	0.136
[truncated: 82 more columns]

## Sheet: Sheet1
Positive BOLD Volume of Activation
Brain Area	Wild-Type Vehicle			Wild-Type OXY
	med	max	min	med	max	min	P val
facial nucleus	0	17	0	50	100	0	0.001
inferior colliculus	4	28	0	52	100	13	0.001
9th cerebellar lobule	10	30	0	58	100	0	0.002
simple lobule cerebellum	5.5	31	0	33	100	16	0.002
intermediate reticular area	9	18	2	32	100	7	0.002
locus ceruleus	0	0	0	100	100	0	0.002
lateral paragigantocellular area	1.5	45	0	43.5	100	6	0.002
principal sensory nucleus trigeminal	7	26	0	41.5	100	8	0.002
dorsal hippocampal commissure	0	0	0	27	100	0	0.002
4th cerebellar lobule	0	24	0	23.5	100	0	0.002
subiculum	10	27	1	43.5	100	6	0.003
central amygdaloid area	0	47	0	50	100	0	0.003
3rd cerebellar lobule	0	21	0	32	100	0	0.003
cerebellar nuclear area	0	6	0	63	100	0	0.004
extended amydala	0	55	0	36.5	100	0	0.004
prepositus area	0	14	0	41.5	100	0	0.004
lemniscal area	0	26	0	41.5	100	0	0.004
gigantocelllaris reticular area	2.5	13	1	29	100	0	0.004
CA3	0	36	0	42.5	100	0	0.004
lateral caudal hypothalamic area	0	48	0	48	100	0	0.005
paramedian lobule	5	34	0	45	100	1	0.005
reuniens thalamic area	0	50	0	70	100	0	0.005
solitary tract area	10.5	26	0	39.5	100	0	0.005
olivary complex	0	38	0	38.5	100	0	0.005
parabrachial area	6.5	25	0	53	100	0	0.006
2nd cerebellar lobule	6	10	0	40.5	100	0	0.006
10th cerebellar lobule	0	25	0	37	100	0	0.007
dentate gyrus	2.5	34	0	37.5	100	0	0.007
basal amygdaloid area	10.5	31	1	43.5	100	7	0.007
lateral rostral hypothalamic area	2	58	0	36	100	0	0.007
optic tract	0	83	0	45	100	0	0.008
CA1	4	37	0	30.5	100	3	0.008
ventral thalamic area	0	49	0	31	100	0	0.008
globus pallidus	0	31	0	28.5	100	0	0.008
5th cerebellar lobule	1	29	0	39.5	100	0	0.009
reticulotegmental nucleus	0	38	0	22	100	0	0.009
crus of ansiform lobule	18.5	38	3	39.5	100	6	0.011
ventral pallidum	0	54	0	25	100	0	0.011
ambiguus area	12.5	29	0	53.5	100	0	0.011
substantia nigra	0	47	0	46.5	100	0	0.012
8th cerebellar lobule	5	32	0	52	100	0	0.012
spinal trigeminal nuclear area	19	35	0	35	98	16	0.012
vestibular area	12	40	0	49	100	2	0.012
pedunculopontine tegmental area	9.5	30	3	43	100	5	0.012
ventral tegmental area	0	88	0	24.5	100	0	0.012
medial preoptic area	1.5	45	0	37	100	0	0.012
lateral lemniscus	3.5	21	0	31.5	100	0	0.014
medial amygdaloid area	1	59	0	29.5	100	0	0.014
superior colliculus	3	29	1	31	100	0	0.015
dorsal medial hypothalamic area	0	100	0	38	100	0	0.015
visual 1 ctx	24	37	0	44	94	5	0.015
lateral geniculate	0	13	0	35.5	100	0	0.015
caudate putamen	2	49	0	31	100	0	0.016
mesencephalic reticular formation	4	29	0	26	100	1	0.016
anterior hypothalamic area	8	58	0	29.5	100	0	0.017
anterior amygdaloid area	0	80	0	22.5	100	0	0.017
posterior thalamic area	0	26	0	24.5	100	0	0.018
lateral preoptic area	0	50	0	56	100	0	0.018
diagonal band of Broca	0	50	0	21.5	100	0	0.019
7th cerebellar lobule	5.5	19	0	50.5	100	0	0.02
pontine reticular nucleus oral	7	24	0	26	100	0	0.02
cuneate area	0	33	0	50	100	0	0.022
insular rostral ctx	16.5	32	1	33.5	100	11	0.023
medial geniculate	0	38	0	45.5	100	0	0.023
median raphe area	1.5	35	0	29	100	0	0.023
anterior cingulate area	2	67	0	20.5	100	0	0.023
orbital ctx	4	80	0	41.5	100	2	0.025
fimbria hippocampus	10	56	0	42.5	100	2	0.025
parvicellular reticular area	14	39	0	40	100	0	0.025
posterior hypothalamic area	0	100	0	34.5	100	0	0.025
lateral septal area	2	70	0	38	100	0	0.027
prelimbic ctx	7	81	0	39	97	0	0.027
primary somatosensory ctx	13.5	51	7	29	100	8	0.028
temporal ctx	15	28	0	31.5	100	0	0.029
anterior thalamic area	4	71	0	46.5	100	0	0.03
retrosplenial caudal ctx	5.5	49	1	43.5	100	1	0.03
periaqueductal gray	8	43	0	33.5	100	0	0.031
6th cerebellar lobule	30	41	10	48	100	6	0.031
interpeduncular area	0	58	0	35	100	0	0.032
zona incerta	0	71	0	50.5	100	0	0.033
rostral piriform ctx	11.5	49	1	29	100	7	0.034
secondary motor ctx	17	50	8	42.5	95	9	0.034
caudal piriform ctx	32.5	44	11	48	100	15	0.037
lateral amygdaloid area	5.5	40	0	49	100	0	0.04
retrosplenial rostral ctx	3.5	71	0	27	100	0	0.041
lateral posterior thalamic area	0	38	0	23.5	100	0	0.042
pontine reticular nucleus caudal	10	27	2	28	100	2	0.049
olfactory tubercles	11.5	66	0	37.5	100	0	0.052
endopiriform area	0	76	0	29.5	100	0	0.052
tenia tecta ctx	6	97	0	48.5	100	0	0.057
paraventricular hypothalamic area	0	50	0	41.5	100	0	0.057
granular cell layer	12	86	0	28	100	3	0.058
anterior pretectal thalamic area	4	55	0	27.5	100	0	0.06
parafascicular thalamic area	0	50	0	50	100	0	0.063
bed nucleus stria terminalis	4	68	0	22.5	100	0	0.063
cortical amygdaloid area	14.5	42	0	32	100	1	0.064
central medial thalamic area	0	80	0	42.5	100	0	0.066
pontine area	9.5	42	0	25	100	0	0.069
accumbens shell	0	59	0	14.5	100	0	0.07
primary motor ctx	19.5	63	2	38.5	99	11	0.07
medial septal area	0	100	0	35	100	0	0.071
frontal association ctx	15	53	0	32	100	5	0.082
glomerular layer	21	80	9	36	93	12	0.089
reticular thalamic area	6.5	48	0	30.5	100	0	0.102
anterior olfactory area	8	85	0	34	99	5	0.105
lateral dorsal thalamic area	24.5	35	0	41	100	0	0.112
flocculus cerebellum	26	37	0	33	100	0	0.131
habenular area	0	100	0	40.5	100	0	0.15
paraventricular thalamic area	5	91	0	50	100	0	0.156
pituitary	26	75	0	53	100	0	0.161
medullary reticular ventral area	6	50	0	25.5	100	0	0.163
accumbens core	0	75	0	6	100	0	0.169
dorsal raphe	4	63	0	41.5	100	0	0.179
medial mammillary area	0	90	0	43.5	100	0	0.18
lateral reticular area	17	41	0	32	100	0	0.201
insular caudal ctx	22	52	16	47.5	100	2	0.203
medial dorsal thalamic area	10	67	0	33.5	100	0	0.213
parietal ctx	15.5	67	0	39	100	0	0.225
entorhinal ctx	26	36	18	37.5	97	12	0.247
ventral medial hypothalamic area	18	67	0	39	100	0	0.259
secondary somaotsensory ctx	29.5	53	9	36.5	100	6	0.316
auditory ctx	25.5	49	8	33	100	0	0.375
medullary reticular dorsal area	21	50	0	24.5	100	0	0.67
