# Supplementary material for: BOLD Imaging in Awake Wild-Type and Mu-Opioid Receptor Knock-Out Mice Reveals On-Target Activation Maps in Response to Oxycodone
Source: Front Neurosci. 2016 Nov 3;10:471. doi: 10.3389/fnins.2016.00471 (PMC5094148; doi:10.3389/fnins.2016.00471)
Supplement: Table 4Sn — Negative BOLD volume of activation veh vs. WT Oxycodone. Same as Table 3Sp but negative BOLD volume of activation. [file Table4Sn.xlsx]

## Sheet: saline vs oxycodone N7 21716
Non-parametric Kruskal-Wallis Test: Lower P value(0.05)indicates higher significance
Positively Activated Voxels
Region of Interest(ROI)	facial nucleus	inferior colliculus	9th cerebellar lobule	pyramidal tracts	simple lobule cerebellum	intermediate reticular area	locus ceruleus	lateral paragigantocellular area	principal sensory nucleus trigeminal	dorsal hippocampal commissure	4th cerebellar lobule	subiculum	central amygdaloid area	3rd cerebellar lobule	cerebral peduncle	cerebellar nuclear area	external capsule	extended amydala	prepositus area	lemniscal area	gigantocelllaris reticular area	CA3	lateral caudal hypothalamic area	paramedian lobule	reuniens thalamic area	solitary tract area	olivary complex	parabrachial area	2nd cerebellar lobule	10th cerebellar lobule	corpus callosum	dentate gyrus	basal amygdaloid area	lateral rostral hypothalamic area	optic tract	CA1	ventral thalamic area	globus pallidus	5th cerebellar lobule	reticulotegmental nucleus	crus of ansiform lobule	ventral pallidum	ambiguus area	substantia nigra	8th cerebellar lobule	spinal trigeminal nuclear area	anterior commissure	vestibular area	pedunculopontine tegmental area
ROI-ID	8	55	10	111	121	60	62	70	106	37	4	117	25	3	31	26	41	40	105	68	49	23	65	100	112	124	88	93	2	1	24	36	21	66	90	22	137	51	5	116	33	136	16	123	9	125	12	134	109
saline mean	3	9	11	6	10	9	0	10	10	0	3	11	8	4	7	2	4	8	4	6	4	7	9	11	7	11	8	10	5	6	10	8	13	9	10	9	8	4	7	5	20	8	12	9	11	19	7	14	12
saline Std Error	2.25792	3.73897	4.26259	2.34092	4.07957	2.15421	0	5.57237	3.769	0	3	3.38293	5.73659	2.93949	2.47803	0.971698	3.71171	6.81385	2.29129	3.31629	1.46309	4.41992	6.27193	4.66153	6.18682	3.39084	4.75845	3.73688	1.55839	3.85652	8.1579	4.09459	3.98631	7.08872	10.375	4.40778	5.99032	3.84725	3.98547	4.70467	4.89442	6.64401	4.15304	5.83382	4.50768	3.86577	4.80606	4.89533	3.37235
saline median	0	4	10	5	5.5	9	0	1.5	7	0	0	10	0	0	4.5	0	0	0	0	0	2.5	0	0	5	0	10.5	0	6.5	6	0	2.5	2.5	10.5	2	0	4	0	0	1	0	18.5	0	12.5	0	5	19	0	12	9.5
saline maximum	17	28	30	19	31	18	0	45	26	0	24	27	47	21	19	6	30	55	14	26	13	36	48	34	50	26	38	25	10	25	67	34	31	58	83	37	49	31	29	38	38	54	29	47	32	35	33	40	30
saline minimum	0	0	0	0	0	2	0	0	0	0	0	1	0	0	0	0	0	0	0	0	1	0	0	0	0	0	0	0	0	0	0	0	1	0	0	0	0	0	0	0	3	0	0	0	0	0	0	0	3
oxycodone mean	53	51	61	51	45	46	67	52	48	42	40	47	45	47	48	50	37	45	48	48	42	43	52	51	60	48	50	54	51	46	38	44	46	48	51	41	47	40	48	42	51	39	51	49	52	50	48	50	48
oxycodone Std Error	12.2454	10.5948	13.1675	11.7745	10.7041	12.3788	15.6911	11.5793	11.9024	13.2489	13.1861	10.6367	11.7729	13.5873	12.2014	13.2382	11.752	13.5877	13.353	12.9101	13.0844	11.5261	12.2042	12.2646	14.2357	11.8017	13.5773	12.3439	13.6716	14.7575	12.5982	11.7042	11.0373	12.1878	13.2378	11.5109	14.3243	12.9373	12.7738	15.3468	10.8275	12.7519	12.1181	13.2149	13.3155	10.4222	14.0282	12.4017	12.7809
oxycodone median	50	52	58	48	33	32	100	43.5	41.5	27	23.5	43.5	50	32	38.5	63	30.5	36.5	41.5	41.5	29	42.5	48	45	70	39.5	38.5	53	40.5	37	26	37.5	43.5	36	45	30.5	31	28.5	39.5	22	39.5	25	53.5	46.5	52	35	50	49	43
oxycodone maximum	100	100	100	100	100	100	100	100	100	100	100	100	100	100	100	100	100	100	100	100	100	100	100	100	100	100	100	100	100	100	100	100	100	100	100	100	100	100	100	100	100	100	100	100	100	98	100	100	100
oxycodone minimum	0	13	0	0	16	7	0	6	8	0	0	6	0	0	1	0	0	0	0	0	0	0	0	1	0	0	0	0	0	0	1	0	7	0	0	3	0	0	0	0	6	0	0	0	0	16	0	2	5
P value	0.001	0.001	0.002	0.002	0.002	0.002	0.002	0.002	0.002	0.002	0.002	0.003	0.003	0.003	0.003	0.004	0.004	0.004	0.004	0.004	0.004	0.004	0.005	0.005	0.005	0.005	0.005	0.006	0.006	0.007	0.007	0.007	0.007	0.007	0.008	0.008	0.008	0.008	0.009	0.009	0.011	0.011	0.011	0.012	0.012	0.012	0.012	0.012	0.012
Negatively Activated Voxels
Region of Interest(ROI)	anterior hypothalamic area	olfactory tubercles	ventral medial hypothalamic area	medial amygdaloid area	insular caudal ctx	reticular thalamic area	lateral rostral hypothalamic area	external capsule	ventral pallidum	CA1	globus pallidus	paramedian lobule	cuneate area	dorsal hippocampal commissure	anterior amygdaloid area	accumbens core	lateral dorsal thalamic area	lateral lemniscus	basal amygdaloid area	lateral reticular area	tenia tecta ctx	anterior olfactory area	diagonal band of Broca	extended amydala	corpus callosum	CA3	central amygdaloid area	cortical amygdaloid area	entorhinal ctx	vestibular area	visual 1 ctx	medial dorsal thalamic area	endopiriform area	orbital ctx	pontine area	parafascicular thalamic area	accumbens shell	interpeduncular area	medial preoptic area	insular rostral ctx	periaqueductal gray	lemniscal area	substantia nigra	dentate gyrus	pedunculopontine tegmental area	rostral piriform ctx	median raphe area	parabrachial area	zona incerta
ROI-ID	15	131	135	79	57	115	66	41	136	22	51	100	34	37	11	13	63	67	21	72	130	17	35	40	24	23	25	30	43	134	133	76	42	87	101	95	14	59	84	58	92	68	123	36	109	98	83	93	140
saline mean	0	0	0	0	1	0	0	0	0	0	0	2	0	0	0	0	0	0	1	1	1	5	0	0	1	1	1	7	3	1	14	8	1	2	2	6	0	0	0	3	1	2	1	1	1	3	0	0	0
saline Std Error	0	0.25	0	0	0.526104	0	0	0	0	0.25	0.375	1.48504	0	0	0	0	0	0	0.866025	0.875	0.625	1.92725	0	0	0.440677	0.5	0.625	3.02335	0.652947	0.61962	1.68766	3.75476	1.25	0.845154	1.03078	4.36197	0	0	0	1.21008	0.61962	1.75	0.875	0.411877	0.625	0.61962	0	0	0
saline median	0	0	0	0	0	0	0	0	0	0	0	0	0	0	0	0	0	0	0	0	0	3	0	0	0	0	0	2.5	3	0	13.5	3	0	1.5	0	0	0	0	0	2.5	0	0	0	0	0	2.5	0	0	0
saline maximum	0	2	0	0	4	0	0	0	0	2	3	10	0	0	0	0	0	0	7	7	5	16	0	0	3	4	5	23	6	5	24	27	10	7	8	33	0	0	0	10	5	14	7	3	5	6	0	0	0
saline minimum	0	0	0	0	0	0	0	0	0	0	0	0	0	0	0	0	0	0	0	0	0	0	0	0	0	0	0	0	1	0	9	0	0	0	0	0	0	0	0	0	0	0	0	0	0	0	0	0	0
oxycodone mean	12	20	19	9	14	8	6	8	11	7	12	13	22	7	17	8	8	8	10	15	13	19	6	8	4	5	9	21	13	9	11	1	13	12	10	0	7	14	3	12	4	8	7	5	5	13	4	4	8
oxycodone Std Error	5.2645	7.55454	8.5491	4.46026	6.35562	5.86617	3.64357	3.45466	6.213	3.06681	6.05092	4.06482	8.80658	3.07529	8.36366	4.0521	3.91227	3.68504	4.55397	6.36188	7.74205	4.89163	3.98327	4.54106	1.74159	2.40482	4.48092	5.94379	3.60975	4.47086	4.39815	0.704423	7.39798	4.56632	3.77329	0	4.83124	7.51281	2.10429	3.93255	1.40076	3.62128	3.40941	2.00827	3.00552	3.84489	3.45699	3.35749	6.76276
oxycodone median	6	16	12.5	2	8	2	2	5.5	1.5	3	4	12.5	10	3	1.5	2	3.5	2	4.5	9	3.5	22	0	0	2.5	1.5	3	24	15.5	4	6.5	0	1.5	6	5	0	0	0	0	11	3	2	1	2	0	15.5	0	0	0
oxycodone maximum	45	68	81	39	61	56	36	30	60	22	53	33	60	25	68	37	33	32	45	47	63	46	36	41	14	18	42	46	34	43	41	6	57	36	31	0	44	50	20	33	11	29	30	14	28	31	34	32	57
oxycodone minimum	0	0	0	0	0	0	0	0	0	0	0	0	0	0	0	0	0	0	0	0	0	0	0	0	0	0	0	0	0	0	0	0	0	0	0	0	0	0	0	0	0	0	0	0	0	0	0	0	0
P value	0.002	0.004	0.005	0.005	0.01	0.011	0.011	0.011	0.011	0.013	0.018	0.019	0.022	0.022	0.022	0.022	0.022	0.022	0.023	0.026	0.037	0.04	0.043	0.043	0.048	0.05	0.057	0.057	0.058	0.063	0.063	0.063	0.07	0.072	0.075	0.076	0.077	0.077	0.077	0.078	0.083	0.085	0.085	0.096	0.116	0.12	0.136	0.136	0.136
[truncated: 82 more columns]

## Sheet: Sheet2
	Negative BOLD Volume of Activation
	Brain Area	Wild-Type Vehicle			Wild-Type OXY
		med	max	min	med	max	min	P val
	anterior hypothalamic area	0	0	0	6	45	0	0.002
	olfactory tubercles	0	2	0	16	68	0	0.004
	ventral medial hypothalamic area	0	0	0	12.5	81	0	0.005
	medial amygdaloid area	0	0	0	2	39	0	0.005
	insular caudal ctx	0	4	0	8	61	0	0.01
	reticular thalamic area	0	0	0	2	56	0	0.011
	lateral rostral hypothalamic area	0	0	0	2	36	0	0.011
	ventral pallidum	0	0	0	1.5	60	0	0.011
	CA1	0	2	0	3	22	0	0.013
	globus pallidus	0	3	0	4	53	0	0.018
	paramedian lobule	0	10	0	12.5	33	0	0.019
	cuneate area	0	0	0	10	60	0	0.022
	dorsal hippocampal commissure	0	0	0	3	25	0	0.022
	anterior amygdaloid area	0	0	0	1.5	68	0	0.022
	accumbens core	0	0	0	2	37	0	0.022
	lateral dorsal thalamic area	0	0	0	3.5	33	0	0.022
	lateral lemniscus	0	0	0	2	32	0	0.022
	basal amygdaloid area	0	7	0	4.5	45	0	0.023
	lateral reticular area	0	7	0	9	47	0	0.026
	tenia tecta ctx	0	5	0	3.5	63	0	0.037
	anterior olfactory area	3	16	0	22	46	0	0.04
	diagonal band of Broca	0	0	0	0	36	0	0.043
	extended amydala	0	0	0	0	41	0	0.043
	CA3	0	4	0	1.5	18	0	0.05
	central amygdaloid area	0	5	0	3	42	0	0.057
	cortical amygdaloid area	2.5	23	0	24	46	0	0.057
	entorhinal ctx	3	6	1	15.5	34	0	0.058
	vestibular area	0	5	0	4	43	0	0.063
	visual 1 ctx	13.5	24	9	6.5	41	0	0.063
	medial dorsal thalamic area	3	27	0	0	6	0	0.063
	endopiriform area	0	10	0	1.5	57	0	0.07
	orbital ctx	1.5	7	0	6	36	0	0.072
	pontine area	0	8	0	5	31	0	0.075
	parafascicular thalamic area	0	33	0	0	0	0	0.076
	accumbens shell	0	0	0	0	44	0	0.077
	interpeduncular area	0	0	0	0	50	0	0.077
	medial preoptic area	0	0	0	0	20	0	0.077
	insular rostral ctx	2.5	10	0	11	33	0	0.078
	periaqueductal gray	0	5	0	3	11	0	0.083
	lemniscal area	0	14	0	2	29	0	0.085
	substantia nigra	0	7	0	1	30	0	0.085
	dentate gyrus	0	3	0	2	14	0	0.096
	pedunculopontine tegmental area	0	5	0	0	28	0	0.116
	rostral piriform ctx	2.5	6	0	15.5	31	0	0.12
	median raphe area	0	0	0	0	34	0	0.136
	parabrachial area	0	0	0	0	32	0	0.136
	zona incerta	0	0	0	0	57	0	0.136
	lateral caudal hypothalamic area	0	6	0	0	26	0	0.14
	bed nucleus stria terminalis	0	5	0	0	22	0	0.14
	lateral amygdaloid area	0	9	0	0	64	0	0.14
	4th cerebellar lobule	0	17	0	8	44	0	0.151
	caudate putamen	0.5	2	0	2.5	26	0	0.156
	retrosplenial caudal ctx	3	11	0	8	20	0	0.161
	temporal ctx	11.5	29	0	2.5	36	0	0.171
	inferior colliculus	13	23	0	2.5	22	0	0.173
	subiculum	1	4	0	6.5	26	0	0.182
	medial mammillary area	0	9	0	4	83	0	0.187
	lateral septal area	0	12	0	1	17	0	0.22
	solitary tract area	1.5	10	0	8	34	0	0.225
	frontal association ctx	19.5	50	9	14	36	0	0.231
	anterior commissure	0	0	0	0	14	0	0.236
	dorsal medial hypothalamic area	0	0	0	0	17	0	0.236
	lateral preoptic area	0	0	0	0	9	0	0.236
	posterior hypothalamic area	0	0	0	0	25	0	0.236
	anterior thalamic area	1	13	0	0	3	0	0.238
	parietal ctx	6.5	33	0	0	71	0	0.239
	7th cerebellar lobule	0	10	0	1.5	21	0	0.239
	ventral tegmental area	0	7	0	0	43	0	0.243
	secondary motor ctx	12	32	5	7.5	43	0	0.246
	flocculus cerebellum	6	24	0	17	41	0	0.259
	3rd cerebellar lobule	0	23	0	7	14	0	0.266
	lateral paragigantocellular area	1.5	23	0	4.5	24	0	0.284
	medial geniculate	0	3	0	0	57	0	0.287
	caudal piriform ctx	4	11	0	12	40	0	0.296
	lateral posterior thalamic area	0	9	0	0	23	0	0.319
	crus of ansiform lobule	9	41	2	7.5	26	0	0.333
	mesencephalic reticular formation	1	2	0	2	32	0	0.337
	glomerular layer	7	19	6	15	52	0	0.352
	spinal trigeminal nuclear area	4.5	31	0	11	24	0	0.389
	6th cerebellar lobule	7.5	34	0	3	14	0	0.407
	dorsal raphe	0	0	0	0	8	0	0.414
	reticulotegmental nucleus	0	0	0	0	21	0	0.414
	granular cell layer	3.5	17	0	12	43	0	0.436
	lateral geniculate	0	6	0	0	53	0	0.439
	2nd cerebellar lobule	0	13	0	0	3	0	0.445
	principal sensory nucleus trigeminal	0	10	0	0	24	0	0.486
	prepositus area	0	33	0	0	18	0	0.505
	simple lobule cerebellum	8.5	25	0	7	29	0	0.509
	pontine reticular nucleus oral	1.5	3	0	3	20	0	0.527
	paraventricular thalamic area	0	33	0	0	10	0	0.544
	5th cerebellar lobule	0	17	0	0	8	0	0.556
	medullary reticular dorsal area	2.5	38	0	0	38	0	0.57
	fimbria hippocampus	1	19	0	1	28	0	0.604
	posterior thalamic area	3	9	0	0	57	0	0.612
	primary motor ctx	7.5	22	3	13	57	0	0.615
	habenular area	0	40	0	0	40	0	0.619
	auditory ctx	4.5	12	0	6.5	23	0	0.639
	retrosplenial rostral ctx	8	38	0	2.5	35	0	0.66
	8th cerebellar lobule	1	9	0	0	24	0	0.663
	superior colliculus	3.5	10	1	3	15	0	0.697
	ventral thalamic area	0	2	0	0	48	0	0.703
	intermediate reticular area	3.5	11	0	2.5	40	0	0.716
	cerebellar nuclear area	0	19	0	0	12	0	0.751
	anterior cingulate area	5.5	21	0	2	27	0	0.752
	ambiguus area	0	18	0	0	30	0	0.76
	pituitary	6.5	38	0	6	73	0	0.78
	prelimbic ctx	8	62	0	5.5	35	0	0.78
	10th cerebellar lobule	0	6	0	0	29	0	0.804
	gigantocelllaris reticular area	1.5	16	0	1	17	0	0.811
	olivary complex	0	12	0	0	45	0	0.825
	facial nucleus	0	44	0	0	67	0	0.856
	primary somatosensory ctx	8	16	1	8.5	30	0	0.877
	medullary reticular ventral area	0	5	0	0	40	0	0.887
	anterior pretectal thalamic area	0	10	0	0	26	0	0.892
	9th cerebellar lobule	1	24	0	0	46	0	0.899
	locus ceruleus	0	100	0	0	25	0	0.901
	pontine reticular nucleus caudal	2	6	0	0.5	23	0	0.903
	parvicellular reticular area	3	18	0	4	33	0	0.937
	secondary somaotsensory ctx	3	9	1	3.5	37	0	0.938
	central medial thalamic area	0	0	0	0	0	0	NaN
	medial septal area	0	0	0	0	0	0	NaN
	paraventricular hypothalamic area	0	0	0	0	0	0	NaN
	reuniens thalamic area	0	0	0	0	0	0	NaN
