# Supplementary material for: BOLD Imaging in Awake Wild-Type and Mu-Opioid Receptor Knock-Out Mice Reveals On-Target Activation Maps in Response to Oxycodone
Source: Front Neurosci. 2016 Nov 3;10:471. doi: 10.3389/fnins.2016.00471 (PMC5094148; doi:10.3389/fnins.2016.00471)
Supplement: Table 5Sp — Positive BOLD volume of activation WT oxycodone vs. MuKO oxycodone. Same as Table 3Sp. [file Table5Sp.xlsx]

## Sheet: oxycodone vs MuKO oxycodone
Non-parametric Kruskal-Wallis Test: Lower P value(0.05)indicates higher significance
Positively Activated Voxels
Region of Interest(ROI)	9th cerebellar lobule	glomerular layer	reuniens thalamic area	rostral piriform ctx	paraventricular hypothalamic area	orbital ctx	primary motor ctx	anterior commissure	8th cerebellar lobule	insular rostral ctx	granular cell layer	secondary motor ctx	6th cerebellar lobule	central amygdaloid area	locus ceruleus	pyramidal tracts	caudal piriform ctx	primary somatosensory ctx	solitary tract area	olivary complex	crus of ansiform lobule	optic tract	visual 1 ctx	anterior olfactory area	inferior colliculus	extended amydala	subiculum	prelimbic ctx	secondary somaotsensory ctx	ventral pallidum	frontal association ctx	infralimbic ctx	parvicellular reticular area	pontine area	principal sensory nucleus trigeminal	CA1	cerebellar nuclear area	simple lobule cerebellum	fimbria hippocampus	intermediate reticular area	lateral rostral hypothalamic area	facial nucleus	lateral caudal hypothalamic area	CA3	paramedian lobule	caudate putamen	lateral amygdaloid area	central medial thalamic area	parabrachial area
ROI-ID	10	50	112	98	91	87	74	12	9	58	52	75	6	25	62	111	97	118	124	88	33	90	133	17	55	40	117	107	119	136	48	56	94	101	106	22	26	121	45	60	66	8	65	23	100	32	61	29	93
oxycodone mean	61	42	60	42	45	43	44	48	52	44	42	44	54	45	67	51	53	42	48	50	51	51	43	38	51	45	47	46	44	39	42	46	48	42	48	41	50	45	50	46	48	53	52	43	51	38	47	48	54
oxycodone Std Error	10.7512	7.80455	11.6234	9.1157	12.088	9.81068	8.45338	11.454	10.8721	8.84548	10.418	8.4179	8.31468	9.61254	12.8118	9.61385	6.98099	8.42566	9.63605	11.0858	8.84062	10.8086	6.87937	8.87408	8.65063	11.0943	8.68482	10.4612	8.87209	10.4118	9.25573	12.7341	9.70421	10.8522	9.71825	9.39858	10.8089	8.73989	9.96648	10.1073	9.95127	9.99836	9.96468	9.41103	10.014	9.58403	10.8261	12.7079	10.0787
oxycodone median	58	36	70	29	41.5	41.5	38.5	50	52	33.5	28	42.5	48	50	100	48	48	29	39.5	38.5	39.5	45	44	34	52	36.5	43.5	39	36.5	25	32	31.5	40	25	41.5	30.5	63	33	42.5	32	36	50	48	42.5	45	31	49	42.5	53
oxycodone maximum	100	93	100	100	100	100	99	100	100	100	100	95	100	100	100	100	100	100	100	100	100	100	94	99	100	100	100	97	100	100	100	100	100	100	100	100	100	100	100	100	100	100	100	100	100	100	100	100	100
oxycodone minimum	0	12	0	7	0	2	11	0	0	11	3	9	6	0	0	0	15	8	0	0	6	0	5	5	13	0	6	0	6	0	5	0	0	0	8	3	0	16	2	7	0	0	0	0	1	0	0	0	0
MuKO oxycodone mean	12	12	10	14	2	12	16	6	13	16	12	17	26	13	20	20	30	17	16	17	25	16	23	14	24	16	21	17	19	14	16	11	21	20	23	18	18	22	20	18	23	30	26	19	23	16	20	16	27
MuKO oxycodone Std Error	3.3698	3.4487	3.85141	4.37628	1.55188	3.85393	5.2709	3.10972	3.61081	3.91401	4.13477	4.24711	4.86522	5.55119	10.0922	8.45358	4.56881	4.67499	5.75173	5.76427	5.11859	7.49815	5.44025	5.03911	6.68504	6.51131	7.18467	6.00347	4.90616	5.58238	3.66364	5.52813	5.61117	8.32472	6.86402	5.6467	5.73456	6.77933	5.80557	4.58146	7.88723	9.89089	7.0818	5.82976	5.33064	5.37699	5.77358	6.2513	8.0533
MuKO oxycodone median	10	7	2	8.5	0	4	7	0	12	15	2.5	14	27	3.5	0	3.5	29.5	13	6	10.5	21.5	0	20.5	6	15.5	5	6.5	8.5	13.5	2	12	0	16	4.5	16	10	13	16	10	20	10.5	20.5	16	9	17.5	5	20	3.5	20
MuKO oxycodone maximum	31	29	35	52	17	38	56	33	35	47	37	48	46	60	100	80	56	55	53	60	57	70	65	49	65	58	64	56	57	48	36	55	45	83	67	52	56	63	54	53	66	100	64	57	61	49	55	62	85
MuKO oxycodone minimum	0	0	0	1	0	0	0	0	0	2	0	0	2	0	0	0	9	1	0	0	0	0	3	0	0	0	0	0	0	0	0	0	0	0	0	0	0	0	0	0	0	0	0	0	2	0	0	0	0
P value	0.001	0.002	0.005	0.005	0.005	0.008	0.008	0.009	0.012	0.012	0.013	0.015	0.015	0.018	0.019	0.02	0.021	0.021	0.023	0.024	0.025	0.026	0.03	0.034	0.035	0.037	0.038	0.04	0.041	0.042	0.044	0.044	0.048	0.049	0.051	0.052	0.054	0.056	0.056	0.06	0.064	0.068	0.069	0.069	0.069	0.07	0.07	0.073	0.073
Negatively Activated Voxels
Region of Interest(ROI)	central medial thalamic area	reuniens thalamic area	lateral reticular area	2nd cerebellar lobule	optic tract	olfactory tubercles	fimbria hippocampus	cuneate area	lateral paragigantocellular area	ambiguus area	infralimbic ctx	medial septal area	paraventricular hypothalamic area	parafascicular thalamic area	anterior thalamic area	ventral medial hypothalamic area	ventricle	accumbens core	fornix	anterior cingulate area	dorsal medial hypothalamic area	cortical amygdaloid area	paramedian lobule	pontine area	9th cerebellar lobule	medullary reticular dorsal area	7th cerebellar lobule	dorsal hippocampal commissure	paraventricular thalamic area	retrosplenial rostral ctx	10th cerebellar lobule	pyramidal tracts	temporal ctx	lateral septal area	anterior pretectal thalamic area	simple lobule cerebellum	secondary somaotsensory ctx	medial preoptic area	endopiriform area	parvicellular reticular area	anterior hypothalamic area	reticular thalamic area	ventral thalamic area	retrosplenial caudal ctx	medial dorsal thalamic area	inferior colliculus	ventral pallidum	superior colliculus	basal amygdaloid area
ROI-ID	29	112	72	2	90	131	45	34	70	16	56	86	91	95	19	135	132	13	44	27	38	30	100	101	10	77	7	37	110	114	1	111	128	73	18	121	119	84	42	94	15	115	137	113	76	55	136	120	21
oxycodone mean	0	0	15	1	2	20	7	22	8	8	0	0	0	0	1	19	7	8	2	6	2	21	13	10	9	6	4	7	1	10	3	6	8	4	7	8	9	3	13	10	12	8	7	9	1	6	11	5	10
oxycodone Std Error	0	0	5.19445	0.312815	1.61589	6.16825	2.99104	7.19054	2.529	3.55903	0	0	0	0	0.355335	6.98031	2.42722	3.30852	2.08333	2.43812	1.61589	4.85308	3.31891	3.08087	4.87799	3.30394	1.82349	2.51096	0.972799	3.98545	2.40685	3.75681	3.16826	1.7581	3.22004	2.41248	3.57699	1.71814	6.04043	3.7006	4.29845	4.78971	4.47129	2.29239	0.575159	2.21679	5.07289	1.75953	3.7183
oxycodone median	0	0	9	0	0	16	1	10	4.5	0	0	0	0	0	0	12.5	4	2	0	2	0	24	12.5	5	0	0	1.5	3	0	2.5	0	0	2.5	1	0	7	3.5	0	1.5	4	6	2	0	8	0	2.5	1.5	3	4.5
oxycodone maximum	0	0	47	3	17	68	28	60	24	30	0	0	0	0	3	81	24	37	25	27	17	46	33	31	46	38	21	25	10	35	29	45	36	17	26	29	37	20	57	33	45	56	48	20	6	22	60	15	45
oxycodone minimum	0	0	0	0	0	0	0	0	0	0	0	0	0	0	0	0	0	0	0	0	0	0	0	0	0	0	0	0	0	0	0	0	0	0	0	0	0	0	0	0	0	0	0	0	0	0	0	0	0
MuKO oxycodone mean	12	11	2	7	20	8	18	10	3	1	6	9	15	5	12	6	20	3	23	17	11	12	8	5	1	1	2	4	14	15	2	2	18	13	15	20	14	10	11	6	9	4	6	15	12	12	8	10	8
MuKO oxycodone Std Error	6.46135	4.7267	0.983192	3.02459	7.31158	4.13253	3.75265	9.12871	1.02017	0.821584	3.42985	6.80849	9.74204	3.23179	5.25542	3.43996	5.50051	2.81267	12.004	6.63918	5.43003	2.39231	4.1286	2.56688	0.505525	1.27802	1.10387	2.77822	8.45144	5.53516	0.903184	1.73446	5.12655	5.21225	4.98191	5.83222	4.48	4.80788	6.81563	3.58236	4.14595	2.05953	2.83317	3.95823	5.83738	3.45607	4.83822	2.59433	4.0278
MuKO oxycodone median	0	0	0	3	5.5	0	18	0	0	0	0	0	0	0	1	0	20.5	0	0	5.5	0	13.5	1.5	0	0	0	0	0	0	9	0	0	23.5	4	7	18.5	5.5	1.5	0	0	0.5	0	1.5	12.5	0	10	0	10.5	1.5
MuKO oxycodone maximum	64	38	9	33	60	46	37	100	8	9	33	75	100	33	52	38	52	31	100	68	57	24	46	28	5	14	10	29	89	62	8	19	52	48	47	62	46	53	66	39	41	19	29	36	46	30	42	22	44
MuKO oxycodone minimum	0	0	0	0	0	0	0	0	0	0	0	0	0	0	0	0	0	0	0	0	0	0	0	0	0	0	0	0	0	0	0	0	0	0	0	0	0	0	0	0	0	0	0	0	0	0	0	0	0
P value	0.019	0.019	0.032	0.046	0.061	0.076	0.083	0.093	0.094	0.101	0.113	0.113	0.113	0.113	0.126	0.127	0.144	0.146	0.17	0.173	0.179	0.187	0.191	0.2	0.202	0.208	0.22	0.221	0.223	0.23	0.24	0.243	0.246	0.25	0.251	0.257	0.273	0.283	0.284	0.296	0.311	0.313	0.32	0.321	0.323	0.331	0.331	0.347	0.348
[truncated: 84 more columns]

## Sheet: Sheet1
Positive BOLD Volume of Activation
Brain Area		Wild-Type OXY		MuKO OXY
	med	max	min	med	max	min	P val
9th cerebellar lobule	58	100	0	10	31	0	0.001
glomerular layer	36	93	12	7	29	0	0.002
reuniens thalamic area	70	100	0	2	35	0	0.005
rostral piriform ctx	29	100	7	8.5	52	1	0.005
paraventricular hypothalamic area	41.5	100	0	0	17	0	0.005
orbital ctx	41.5	100	2	4	38	0	0.008
primary motor ctx	38.5	99	11	7	56	0	0.008
8th cerebellar lobule	52	100	0	12	35	0	0.012
insular rostral ctx	33.5	100	11	15	47	2	0.012
granular cell layer	28	100	3	2.5	37	0	0.013
secondary motor ctx	42.5	95	9	14	48	0	0.015
6th cerebellar lobule	48	100	6	27	46	2	0.015
central amygdaloid area	50	100	0	3.5	60	0	0.018
locus ceruleus	100	100	0	0	100	0	0.019
caudal piriform ctx	48	100	15	29.5	56	9	0.021
primary somatosensory ctx	29	100	8	13	55	1	0.021
solitary tract area	39.5	100	0	6	53	0	0.023
olivary complex	38.5	100	0	10.5	60	0	0.024
crus of ansiform lobule	39.5	100	6	21.5	57	0	0.025
visual 1 ctx	44	94	5	20.5	65	3	0.03
anterior olfactory area	34	99	5	6	49	0	0.034
inferior colliculus	52	100	13	15.5	65	0	0.035
extended amydala	36.5	100	0	5	58	0	0.037
subiculum	43.5	100	6	6.5	64	0	0.038
prelimbic ctx	39	97	0	8.5	56	0	0.04
secondary somaotsensory ctx	36.5	100	6	13.5	57	0	0.041
ventral pallidum	25	100	0	2	48	0	0.042
frontal association ctx	32	100	5	12	36	0	0.044
infralimbic ctx	31.5	100	0	0	55	0	0.044
parvicellular reticular area	40	100	0	16	45	0	0.048
pontine area	25	100	0	4.5	83	0	0.049
principal sensory nucleus trigeminal	41.5	100	8	16	67	0	0.051
CA1	30.5	100	3	10	52	0	0.052
cerebellar nuclear area	63	100	0	13	56	0	0.054
simple lobule cerebellum	33	100	16	16	63	0	0.056
fimbria hippocampus	42.5	100	2	10	54	0	0.056
intermediate reticular area	32	100	7	20	53	0	0.06
lateral rostral hypothalamic area	36	100	0	10.5	66	0	0.064
facial nucleus	50	100	0	20.5	100	0	0.068
lateral caudal hypothalamic area	48	100	0	16	64	0	0.069
CA3	42.5	100	0	9	57	0	0.069
paramedian lobule	45	100	1	17.5	61	2	0.069
caudate putamen	31	100	0	5	49	0	0.07
lateral amygdaloid area	49	100	0	20	55	0	0.07
central medial thalamic area	42.5	100	0	3.5	62	0	0.073
parabrachial area	53	100	0	20	85	0	0.073
insular caudal ctx	47.5	100	2	21.5	59	5	0.075
retrosplenial caudal ctx	43.5	100	1	9	68	0	0.08
ventral tegmental area	24.5	100	0	2	42	0	0.081
zona incerta	50.5	100	0	2.5	65	0	0.081
prepositus area	41.5	100	0	7	72	0	0.081
pontine reticular nucleus oral	26	100	0	8.5	70	0	0.085
pontine reticular nucleus caudal	28	100	2	12.5	66	0	0.085
3rd cerebellar lobule	32	100	0	15	58	0	0.091
spinal trigeminal nuclear area	35	98	16	21.5	70	0	0.092
posterior hypothalamic area	34.5	100	0	0	89	0	0.094
tenia tecta ctx	48.5	100	0	8	76	0	0.096
temporal ctx	31.5	100	0	5	93	0	0.097
lateral preoptic area	56	100	0	0	79	0	0.098
lateral paragigantocellular area	43.5	100	6	23	69	0	0.099
medial preoptic area	37	100	0	19	40	0	0.099
dentate gyrus	37.5	100	0	12.5	87	0	0.106
parietal ctx	39	100	0	14	57	0	0.108
anterior amygdaloid area	22.5	100	0	3.5	81	0	0.11
5th cerebellar lobule	39.5	100	0	18	63	0	0.111
2nd cerebellar lobule	40.5	100	0	12	73	0	0.112
external capsule	30.5	100	0	10	58	0	0.113
endopiriform area	29.5	100	0	3	48	0	0.115
medial septal area	35	100	0	0	50	0	0.12
dorsal medial hypothalamic area	38	100	0	15.5	73	0	0.127
10th cerebellar lobule	37	100	0	14	56	0	0.128
basal amygdaloid area	43.5	100	7	26.5	56	0	0.129
ventral thalamic area	31	100	0	17.5	58	0	0.137
7th cerebellar lobule	50.5	100	0	16	53	0	0.137
entorhinal ctx	37.5	97	12	24	72	3	0.138
globus pallidus	28.5	100	0	6.5	61	0	0.143
paraventricular thalamic area	50	100	0	19	100	0	0.144
periaqueductal gray	33.5	100	0	19	89	0	0.146
lateral septal area	38	100	0	12	40	0	0.147
interpeduncular area	35	100	0	0	73	0	0.151
medullary reticular ventral area	25.5	100	0	7	50	0	0.154
substantia nigra	46.5	100	0	13	75	0	0.154
dorsal hippocampal commissure	27	100	0	4	79	0	0.156
anterior thalamic area	46.5	100	0	21.5	61	0	0.165
vestibular area	49	100	2	29	79	0	0.166
retrosplenial rostral ctx	27	100	0	8.5	56	1	0.176
ambiguus area	53.5	100	0	17.5	83	6	0.187
mesencephalic reticular formation	26	100	1	12	68	0	0.187
lemniscal area	41.5	100	0	19	78	0	0.207
olfactory tubercles	37.5	100	0	15	92	0	0.208
parafascicular thalamic area	50	100	0	16.5	75	0	0.212
lateral posterior thalamic area	23.5	100	0	11	85	0	0.215
accumbens shell	14.5	100	0	7.5	65	0	0.218
anterior hypothalamic area	29.5	100	0	24	59	2	0.235
lateral dorsal thalamic area	41	100	0	14.5	65	0	0.243
medial geniculate	45.5	100	0	13	58	0	0.244
diagonal band of Broca	21.5	100	0	8	84	0	0.255
lateral lemniscus	31.5	100	0	19	74	0	0.26
gigantocelllaris reticular area	29	100	0	20.5	57	0	0.262
superior colliculus	31	100	0	16	70	0	0.262
flocculus cerebellum	33	100	0	29.5	48	1	0.262
anterior cingulate area	20.5	100	0	10	45	0	0.275
pedunculopontine tegmental area	43	100	5	26	72	0	0.291
pituitary	53	100	0	33	96	0	0.305
4th cerebellar lobule	23.5	100	0	16	97	0	0.305
medial amygdaloid area	29.5	100	0	16	78	0	0.306
lateral geniculate	35.5	100	0	19.5	67	0	0.317
reticulotegmental nucleus	22	100	0	17	77	0	0.317
anterior pretectal thalamic area	27.5	100	0	20	82	0	0.321
cuneate area	50	100	0	29	100	0	0.366
posterior thalamic area	24.5	100	0	18.5	66	0	0.368
reticular thalamic area	30.5	100	0	15	76	0	0.39
median raphe area	29	100	0	15	91	0	0.408
cortical amygdaloid area	32	100	1	20	66	0	0.409
habenular area	40.5	100	0	25	100	0	0.421
medullary reticular dorsal area	24.5	100	0	17.5	70	0	0.445
auditory ctx	33	100	0	23.5	63	1	0.468
dorsal raphe	41.5	100	0	20	95	0	0.484
medial dorsal thalamic area	33.5	100	0	22	93	0	0.487
bed nucleus stria terminalis	22.5	100	0	20.5	58	0	0.509
lateral reticular area	32	100	0	28.5	100	0	0.596
medial mammillary area	43.5	100	0	33.5	97	0	0.643
ventral medial hypothalamic area	39	100	0	65.5	81	0	0.791
accumbens core	6	100	0	8	60	0	0.894
