# Supplementary material for: BOLD Imaging in Awake Wild-Type and Mu-Opioid Receptor Knock-Out Mice Reveals On-Target Activation Maps in Response to Oxycodone
Source: Front Neurosci. 2016 Nov 3;10:471. doi: 10.3389/fnins.2016.00471 (PMC5094148; doi:10.3389/fnins.2016.00471)
Supplement: Table 5Sn — Negative BOLD volume of activation WT oxycodone vs. MuKO oxycodone. Same as Table 3Sp but negative BOLD volume of activation. [file Table5Sn.xlsx]

## Sheet: oxycodone vs MuKO oxycodone
Non-parametric Kruskal-Wallis Test: Lower P value(0.05)indicates higher significance
Positively Activated Voxels
Region of Interest(ROI)	9th cerebellar lobule	glomerular layer	reuniens thalamic area	rostral piriform ctx	paraventricular hypothalamic area	orbital ctx	primary motor ctx	anterior commissure	8th cerebellar lobule	insular rostral ctx	granular cell layer	secondary motor ctx	6th cerebellar lobule	central amygdaloid area	locus ceruleus	pyramidal tracts	caudal piriform ctx	primary somatosensory ctx	solitary tract area	olivary complex	crus of ansiform lobule	optic tract	visual 1 ctx	anterior olfactory area	inferior colliculus	extended amydala	subiculum	prelimbic ctx	secondary somaotsensory ctx	ventral pallidum	frontal association ctx	infralimbic ctx	parvicellular reticular area	pontine area	principal sensory nucleus trigeminal	CA1	cerebellar nuclear area	simple lobule cerebellum	fimbria hippocampus	intermediate reticular area	lateral rostral hypothalamic area	facial nucleus	lateral caudal hypothalamic area	CA3	paramedian lobule	caudate putamen	lateral amygdaloid area	central medial thalamic area	parabrachial area
ROI-ID	10	50	112	98	91	87	74	12	9	58	52	75	6	25	62	111	97	118	124	88	33	90	133	17	55	40	117	107	119	136	48	56	94	101	106	22	26	121	45	60	66	8	65	23	100	32	61	29	93
oxycodone mean	61	42	60	42	45	43	44	48	52	44	42	44	54	45	67	51	53	42	48	50	51	51	43	38	51	45	47	46	44	39	42	46	48	42	48	41	50	45	50	46	48	53	52	43	51	38	47	48	54
oxycodone Std Error	10.7512	7.80455	11.6234	9.1157	12.088	9.81068	8.45338	11.454	10.8721	8.84548	10.418	8.4179	8.31468	9.61254	12.8118	9.61385	6.98099	8.42566	9.63605	11.0858	8.84062	10.8086	6.87937	8.87408	8.65063	11.0943	8.68482	10.4612	8.87209	10.4118	9.25573	12.7341	9.70421	10.8522	9.71825	9.39858	10.8089	8.73989	9.96648	10.1073	9.95127	9.99836	9.96468	9.41103	10.014	9.58403	10.8261	12.7079	10.0787
oxycodone median	58	36	70	29	41.5	41.5	38.5	50	52	33.5	28	42.5	48	50	100	48	48	29	39.5	38.5	39.5	45	44	34	52	36.5	43.5	39	36.5	25	32	31.5	40	25	41.5	30.5	63	33	42.5	32	36	50	48	42.5	45	31	49	42.5	53
oxycodone maximum	100	93	100	100	100	100	99	100	100	100	100	95	100	100	100	100	100	100	100	100	100	100	94	99	100	100	100	97	100	100	100	100	100	100	100	100	100	100	100	100	100	100	100	100	100	100	100	100	100
oxycodone minimum	0	12	0	7	0	2	11	0	0	11	3	9	6	0	0	0	15	8	0	0	6	0	5	5	13	0	6	0	6	0	5	0	0	0	8	3	0	16	2	7	0	0	0	0	1	0	0	0	0
MuKO oxycodone mean	12	12	10	14	2	12	16	6	13	16	12	17	26	13	20	20	30	17	16	17	25	16	23	14	24	16	21	17	19	14	16	11	21	20	23	18	18	22	20	18	23	30	26	19	23	16	20	16	27
MuKO oxycodone Std Error	3.3698	3.4487	3.85141	4.37628	1.55188	3.85393	5.2709	3.10972	3.61081	3.91401	4.13477	4.24711	4.86522	5.55119	10.0922	8.45358	4.56881	4.67499	5.75173	5.76427	5.11859	7.49815	5.44025	5.03911	6.68504	6.51131	7.18467	6.00347	4.90616	5.58238	3.66364	5.52813	5.61117	8.32472	6.86402	5.6467	5.73456	6.77933	5.80557	4.58146	7.88723	9.89089	7.0818	5.82976	5.33064	5.37699	5.77358	6.2513	8.0533
MuKO oxycodone median	10	7	2	8.5	0	4	7	0	12	15	2.5	14	27	3.5	0	3.5	29.5	13	6	10.5	21.5	0	20.5	6	15.5	5	6.5	8.5	13.5	2	12	0	16	4.5	16	10	13	16	10	20	10.5	20.5	16	9	17.5	5	20	3.5	20
MuKO oxycodone maximum	31	29	35	52	17	38	56	33	35	47	37	48	46	60	100	80	56	55	53	60	57	70	65	49	65	58	64	56	57	48	36	55	45	83	67	52	56	63	54	53	66	100	64	57	61	49	55	62	85
MuKO oxycodone minimum	0	0	0	1	0	0	0	0	0	2	0	0	2	0	0	0	9	1	0	0	0	0	3	0	0	0	0	0	0	0	0	0	0	0	0	0	0	0	0	0	0	0	0	0	2	0	0	0	0
P value	0.001	0.002	0.005	0.005	0.005	0.008	0.008	0.009	0.012	0.012	0.013	0.015	0.015	0.018	0.019	0.02	0.021	0.021	0.023	0.024	0.025	0.026	0.03	0.034	0.035	0.037	0.038	0.04	0.041	0.042	0.044	0.044	0.048	0.049	0.051	0.052	0.054	0.056	0.056	0.06	0.064	0.068	0.069	0.069	0.069	0.07	0.07	0.073	0.073
Negatively Activated Voxels
Region of Interest(ROI)	central medial thalamic area	reuniens thalamic area	lateral reticular area	2nd cerebellar lobule	optic tract	olfactory tubercles	fimbria hippocampus	cuneate area	lateral paragigantocellular area	ambiguus area	infralimbic ctx	medial septal area	paraventricular hypothalamic area	parafascicular thalamic area	anterior thalamic area	ventral medial hypothalamic area	ventricle	accumbens core	fornix	anterior cingulate area	dorsal medial hypothalamic area	cortical amygdaloid area	paramedian lobule	pontine area	9th cerebellar lobule	medullary reticular dorsal area	7th cerebellar lobule	dorsal hippocampal commissure	paraventricular thalamic area	retrosplenial rostral ctx	10th cerebellar lobule	pyramidal tracts	temporal ctx	lateral septal area	anterior pretectal thalamic area	simple lobule cerebellum	secondary somaotsensory ctx	medial preoptic area	endopiriform area	parvicellular reticular area	anterior hypothalamic area	reticular thalamic area	ventral thalamic area	retrosplenial caudal ctx	medial dorsal thalamic area	inferior colliculus	ventral pallidum	superior colliculus	basal amygdaloid area
ROI-ID	29	112	72	2	90	131	45	34	70	16	56	86	91	95	19	135	132	13	44	27	38	30	100	101	10	77	7	37	110	114	1	111	128	73	18	121	119	84	42	94	15	115	137	113	76	55	136	120	21
oxycodone mean	0	0	15	1	2	20	7	22	8	8	0	0	0	0	1	19	7	8	2	6	2	21	13	10	9	6	4	7	1	10	3	6	8	4	7	8	9	3	13	10	12	8	7	9	1	6	11	5	10
oxycodone Std Error	0	0	5.19445	0.312815	1.61589	6.16825	2.99104	7.19054	2.529	3.55903	0	0	0	0	0.355335	6.98031	2.42722	3.30852	2.08333	2.43812	1.61589	4.85308	3.31891	3.08087	4.87799	3.30394	1.82349	2.51096	0.972799	3.98545	2.40685	3.75681	3.16826	1.7581	3.22004	2.41248	3.57699	1.71814	6.04043	3.7006	4.29845	4.78971	4.47129	2.29239	0.575159	2.21679	5.07289	1.75953	3.7183
oxycodone median	0	0	9	0	0	16	1	10	4.5	0	0	0	0	0	0	12.5	4	2	0	2	0	24	12.5	5	0	0	1.5	3	0	2.5	0	0	2.5	1	0	7	3.5	0	1.5	4	6	2	0	8	0	2.5	1.5	3	4.5
oxycodone maximum	0	0	47	3	17	68	28	60	24	30	0	0	0	0	3	81	24	37	25	27	17	46	33	31	46	38	21	25	10	35	29	45	36	17	26	29	37	20	57	33	45	56	48	20	6	22	60	15	45
oxycodone minimum	0	0	0	0	0	0	0	0	0	0	0	0	0	0	0	0	0	0	0	0	0	0	0	0	0	0	0	0	0	0	0	0	0	0	0	0	0	0	0	0	0	0	0	0	0	0	0	0	0
MuKO oxycodone mean	12	11	2	7	20	8	18	10	3	1	6	9	15	5	12	6	20	3	23	17	11	12	8	5	1	1	2	4	14	15	2	2	18	13	15	20	14	10	11	6	9	4	6	15	12	12	8	10	8
MuKO oxycodone Std Error	6.46135	4.7267	0.983192	3.02459	7.31158	4.13253	3.75265	9.12871	1.02017	0.821584	3.42985	6.80849	9.74204	3.23179	5.25542	3.43996	5.50051	2.81267	12.004	6.63918	5.43003	2.39231	4.1286	2.56688	0.505525	1.27802	1.10387	2.77822	8.45144	5.53516	0.903184	1.73446	5.12655	5.21225	4.98191	5.83222	4.48	4.80788	6.81563	3.58236	4.14595	2.05953	2.83317	3.95823	5.83738	3.45607	4.83822	2.59433	4.0278
MuKO oxycodone median	0	0	0	3	5.5	0	18	0	0	0	0	0	0	0	1	0	20.5	0	0	5.5	0	13.5	1.5	0	0	0	0	0	0	9	0	0	23.5	4	7	18.5	5.5	1.5	0	0	0.5	0	1.5	12.5	0	10	0	10.5	1.5
MuKO oxycodone maximum	64	38	9	33	60	46	37	100	8	9	33	75	100	33	52	38	52	31	100	68	57	24	46	28	5	14	10	29	89	62	8	19	52	48	47	62	46	53	66	39	41	19	29	36	46	30	42	22	44
MuKO oxycodone minimum	0	0	0	0	0	0	0	0	0	0	0	0	0	0	0	0	0	0	0	0	0	0	0	0	0	0	0	0	0	0	0	0	0	0	0	0	0	0	0	0	0	0	0	0	0	0	0	0	0
P value	0.019	0.019	0.032	0.046	0.061	0.076	0.083	0.093	0.094	0.101	0.113	0.113	0.113	0.113	0.126	0.127	0.144	0.146	0.17	0.173	0.179	0.187	0.191	0.2	0.202	0.208	0.22	0.221	0.223	0.23	0.24	0.243	0.246	0.25	0.251	0.257	0.273	0.283	0.284	0.296	0.311	0.313	0.32	0.321	0.323	0.331	0.331	0.347	0.348
[truncated: 84 more columns]

## Sheet: Sheet2
	Negative BOLD Volume of Activation
	Brain Area		Wild-Type OXY		MuKO OXY
		med	max	min	med	max	min	P val
	central medial thalamic area	0	0	0	0	64	0	0.019
	reuniens thalamic area	0	0	0	0	38	0	0.019
	lateral reticular area	9	47	0	0	9	0	0.032
	2nd cerebellar lobule	0	3	0	3	33	0	0.046
	olfactory tubercles	16	68	0	0	46	0	0.076
	fimbria hippocampus	1	28	0	18	37	0	0.083
	cuneate area	10	60	0	0	100	0	0.093
	lateral paragigantocellular area	4.5	24	0	0	8	0	0.094
	ambiguus area	0	30	0	0	9	0	0.101
	infralimbic ctx	0	0	0	0	33	0	0.113
	medial septal area	0	0	0	0	75	0	0.113
	paraventricular hypothalamic area	0	0	0	0	100	0	0.113
	parafascicular thalamic area	0	0	0	0	33	0	0.113
	anterior thalamic area	0	3	0	1	52	0	0.126
	ventral medial hypothalamic area	12.5	81	0	0	38	0	0.127
	accumbens core	2	37	0	0	31	0	0.146
	anterior cingulate area	2	27	0	5.5	68	0	0.173
	dorsal medial hypothalamic area	0	17	0	0	57	0	0.179
	cortical amygdaloid area	24	46	0	13.5	24	0	0.187
	paramedian lobule	12.5	33	0	1.5	46	0	0.191
	pontine area	5	31	0	0	28	0	0.2
	9th cerebellar lobule	0	46	0	0	5	0	0.202
	medullary reticular dorsal area	0	38	0	0	14	0	0.208
	7th cerebellar lobule	1.5	21	0	0	10	0	0.22
	dorsal hippocampal commissure	3	25	0	0	29	0	0.221
	paraventricular thalamic area	0	10	0	0	89	0	0.223
	retrosplenial rostral ctx	2.5	35	0	9	62	0	0.23
	10th cerebellar lobule	0	29	0	0	8	0	0.24
	temporal ctx	2.5	36	0	23.5	52	0	0.246
	lateral septal area	1	17	0	4	48	0	0.25
	anterior pretectal thalamic area	0	26	0	7	47	0	0.251
	simple lobule cerebellum	7	29	0	18.5	62	0	0.257
	secondary somaotsensory ctx	3.5	37	0	5.5	46	0	0.273
	medial preoptic area	0	20	0	1.5	53	0	0.283
	endopiriform area	1.5	57	0	0	66	0	0.284
	parvicellular reticular area	4	33	0	0	39	0	0.296
	anterior hypothalamic area	6	45	0	0.5	41	0	0.311
	reticular thalamic area	2	56	0	0	19	0	0.313
	ventral thalamic area	0	48	0	1.5	29	0	0.32
	retrosplenial caudal ctx	8	20	0	12.5	36	0	0.321
	medial dorsal thalamic area	0	6	0	0	46	0	0.323
	inferior colliculus	2.5	22	0	10	30	0	0.331
	ventral pallidum	1.5	60	0	0	42	0	0.331
	superior colliculus	3	15	0	10.5	22	0	0.347
	basal amygdaloid area	4.5	45	0	1.5	44	0	0.348
	insular rostral ctx	11	33	0	2.5	46	0	0.348
	crus of ansiform lobule	7.5	26	0	12.5	33	0	0.352
	vestibular area	4	43	0	0	16	0	0.359
	CA3	1.5	18	0	4.5	39	0	0.361
	auditory ctx	6.5	23	0	15.5	43	0	0.365
	locus ceruleus	0	25	0	0	100	0	0.368
	rostral piriform ctx	15.5	31	0	3.5	47	0	0.368
	dorsal raphe	0	8	0	0	96	0	0.377
	interpeduncular area	0	50	0	0	35	0	0.401
	parietal ctx	0	71	0	0	50	0	0.425
	CA1	3	22	0	6	38	0	0.425
	parabrachial area	0	32	0	0	48	0	0.462
	cerebellar nuclear area	0	12	0	0	41	0	0.491
	lateral caudal hypothalamic area	0	26	0	4.5	35	0	0.494
	insular caudal ctx	8	61	0	3.5	46	0	0.502
	pituitary	6	73	0	0	48	0	0.51
	pontine reticular nucleus oral	3	20	0	1.5	22	0	0.511
	orbital ctx	6	36	0	6	32	0	0.524
	gigantocelllaris reticular area	1	17	0	0	23	0	0.525
	bed nucleus stria terminalis	0	22	0	1	24	0	0.54
	diagonal band of Broca	0	36	0	2	38	0	0.54
	prelimbic ctx	5.5	35	0	15	44	0	0.543
	pedunculopontine tegmental area	0	28	0	0	42	0	0.554
	4th cerebellar lobule	8	44	0	1.5	41	0	0.556
	5th cerebellar lobule	0	8	0	0.5	44	0	0.564
	anterior amygdaloid area	1.5	68	0	3.5	33	0	0.573
	entorhinal ctx	15.5	34	0	16	40	0	0.574
	zona incerta	0	57	0	0	34	0	0.577
	solitary tract area	8	34	0	2	41	0	0.584
	6th cerebellar lobule	3	14	0	1.5	27	0	0.591
	extended amydala	0	41	0	0	33	0	0.619
	flocculus cerebellum	17	41	0	12.5	35	0	0.619
	secondary motor ctx	7.5	43	0	14.5	33	0	0.62
	granular cell layer	12	43	0	2.5	52	0	0.639
	primary somatosensory ctx	8.5	30	0	7	32	0	0.643
	medullary reticular ventral area	0	40	0	0	19	0	0.653
	posterior hypothalamic area	0	25	0	0	18	0	0.653
	medial amygdaloid area	2	39	0	0.5	40	0	0.657
	anterior olfactory area	22	46	0	15	40	2	0.667
	central amygdaloid area	3	42	0	4.5	56	0	0.678
	posterior thalamic area	0	57	0	1.5	31	0	0.692
	intermediate reticular area	2.5	40	0	1.5	45	0	0.703
	medial mammillary area	4	83	0	2	45	0	0.703
	median raphe area	0	34	0	0	63	0	0.705
	prepositus area	0	18	0	0	50	0	0.705
	glomerular layer	15	52	0	14.5	42	2	0.717
	spinal trigeminal nuclear area	11	24	0	9	55	0	0.735
	visual 1 ctx	6.5	41	0	6.5	38	0	0.74
	lateral preoptic area	0	9	0	0	40	0	0.74
	ventral tegmental area	0	43	0	0	26	0	0.75
	lateral amygdaloid area	0	64	0	2.5	74	0	0.773
	accumbens shell	0	44	0	0	35	0	0.78
	lateral geniculate	0	53	0	0	36	0	0.788
	lemniscal area	2	29	0	3.5	33	0	0.805
	subiculum	6.5	26	0	4.5	20	0	0.813
	globus pallidus	4	53	0	6.5	27	0	0.813
	caudate putamen	2.5	26	0	2.5	25	0	0.814
	primary motor ctx	13	57	0	9	36	0	0.817
	pontine reticular nucleus caudal	0.5	23	0	1	29	0	0.833
	caudal piriform ctx	12	40	0	11	32	0	0.842
	reticulotegmental nucleus	0	21	0	0	25	0	0.843
	habenular area	0	40	0	0	38	0	0.845
	olivary complex	0	45	0	0	28	0	0.845
	tenia tecta ctx	3.5	63	0	3	34	0	0.862
	3rd cerebellar lobule	7	14	0	1	45	0	0.863
	facial nucleus	0	67	0	0	30	0	0.878
	lateral posterior thalamic area	0	23	0	0	57	0	0.882
	principal sensory nucleus trigeminal	0	24	0	3	21	0	0.885
	periaqueductal gray	3	11	0	2.5	61	0	0.891
	dentate gyrus	2	14	0	1	36	0	0.892
	lateral dorsal thalamic area	3.5	33	0	0	47	0	0.914
	lateral lemniscus	2	32	0	2	40	0	0.916
	8th cerebellar lobule	0	24	0	0	17	0	0.936
	medial geniculate	0	57	0	0	31	0	0.936
	lateral rostral hypothalamic area	2	36	0	0	38	0	0.944
	substantia nigra	1	30	0	1	24	0	0.972
	frontal association ctx	14	36	0	20.5	37	0	1
	mesencephalic reticular formation	2	32	0	2	20	0	1
